# Supplementary material for: Taxonomy and phylogeny of Lopharia s.s., Dendrodontia, Dentocorticium and Fuscocerrena (Basidiomycota, Polyporales)
Source: MycoKeys. 2018 Mar 15;(32):25–48. doi: 10.3897/mycokeys.32.23641 (PMC5904543; doi:10.3897/mycokeys.32.23641)
Supplement: XML Treatment for Lopharia resupinata [file mycokeys.32.23641-treatment1.xml]

<!DOCTYPE tp:taxon-treatment
  PUBLIC "-//TaxonX//DTD Taxonomic Treatment Publishing DTD v0 20100105//EN" "tax-treatment-NSO.dtd">
<tp:taxon-treatment xmlns:tp="http://www.plazi.org/taxpub"><tp:treatment-meta><kwd-group><label>Taxon classification</label><kwd><named-content xmlns:xlink="http://www.w3.org/1999/xlink" content-type="kingdom">Fungi</named-content></kwd><kwd><named-content xmlns:xlink="http://www.w3.org/1999/xlink" content-type="order">Polyporales</named-content></kwd><kwd><named-content xmlns:xlink="http://www.w3.org/1999/xlink" content-type="family">Polyporaceae</named-content></kwd></kwd-group><mixed-citation publication-type="journal"><person-group><name><surname>Liu</surname><given-names>Shi-Liang</given-names></name><name><surname>Nakasone</surname><given-names>Karen K.</given-names></name><name><surname>Wu</surname><given-names>Sheng-Hua</given-names></name><name><surname>He</surname><given-names>Shuang-Hui</given-names></name><name><surname>Dai</surname><given-names>Yu-Cheng</given-names></name></person-group><article-title>Taxonomy and phylogeny of <italic><tp:taxon-name><tp:taxon-name-part taxon-name-part-type="genus" reg="Lopharia">Lopharia</tp:taxon-name-part></tp:taxon-name></italic> s.s., <italic><tp:taxon-name><tp:taxon-name-part taxon-name-part-type="genus" reg="Dendrodontia">Dendrodontia</tp:taxon-name-part></tp:taxon-name></italic>, <italic><tp:taxon-name><tp:taxon-name-part taxon-name-part-type="genus" reg="Dentocorticium">Dentocorticium</tp:taxon-name-part></tp:taxon-name></italic> and <italic><tp:taxon-name><tp:taxon-name-part taxon-name-part-type="genus" reg="Fuscocerrena">Fuscocerrena</tp:taxon-name-part></tp:taxon-name></italic> (<tp:taxon-name><tp:taxon-name-part taxon-name-part-type="phylum">Basidiomycota</tp:taxon-name-part></tp:taxon-name>, <tp:taxon-name><tp:taxon-name-part taxon-name-part-type="order">Polyporales</tp:taxon-name-part></tp:taxon-name>)</article-title><source>MycoKeys</source><day>15</day><month>3</month><year>2018</year><volume>2018</volume><issue>32</issue><fpage>25</fpage><lpage>48</lpage><pub-id pub-id-type="doi">10.3897/mycokeys.32.23641</pub-id></mixed-citation></tp:treatment-meta><tp:nomenclature><tp:taxon-name>
            <tp:taxon-name-part taxon-name-part-type="genus" reg="Lopharia">Lopharia</tp:taxon-name-part>
            <tp:taxon-name-part taxon-name-part-type="species" reg="resupinata">resupinata</tp:taxon-name-part>
            <object-id xmlns:xlink="http://www.w3.org/1999/xlink" content-type="mycobank" xlink:type="simple">823071</object-id>
          </tp:taxon-name><tp:taxon-authority>S.H. He, S.L. Liu &amp; Y.C. Dai</tp:taxon-authority><tp:taxon-status xmlns:xlink="http://www.w3.org/1999/xlink" xlink:type="simple">sp. nov.</tp:taxon-status><xref ref-type="fig" rid="F2">Figs 2A–B</xref><xref ref-type="fig" rid="F3">, 3</xref></tp:nomenclature><tp:treatment-sec sec-type="diagnosis" id="SECID0ECYBG"><title>Diagnosis.</title><p>Distinguished from other <italic><tp:taxon-name><tp:taxon-name-part taxon-name-part-type="genus" reg="Lopharia">Lopharia</tp:taxon-name-part></tp:taxon-name></italic> species by its resupinate basidiocarps, a densely compact texture, a monomitic hyphal system and small basidiospores 7–9(–10) × 4–5 µm.</p></tp:treatment-sec><tp:treatment-sec sec-type="Holotype" id="SECID0EPYBG"><title>Holotype.</title><p>CHINA. Jiangxi Province: Anyuan County, Sanbaishan Forest Park, on fallen angiosperm branch, 15 Aug. 2016, He 4401 (holotype, <abbrev xmlns:xlink="http://www.w3.org/1999/xlink" content-type="institution" xlink:title="Beijing Forestry University" id="ABBRID0EVYBG" xlink:type="simple">BJFC</abbrev> 023842!).</p></tp:treatment-sec><tp:treatment-sec sec-type="etymology" id="SECID0E1YBG"><title>Etymology.</title><p>“<italic><tp:taxon-name><tp:taxon-name-part taxon-name-part-type="genus" reg="Lopharia"/><tp:taxon-name-part taxon-name-part-type="species" reg="resupinata">resupinata</tp:taxon-name-part></tp:taxon-name></italic>” (Lat.) refers to the resupinate basidiocarps.</p><fig id="F2" position="float" orientation="portrait"><label>Figure 2.</label><caption><p>Basidiocarps of <italic><tp:taxon-name><tp:taxon-name-part taxon-name-part-type="genus" reg="Lopharia">Lopharia</tp:taxon-name-part></tp:taxon-name></italic> species. <bold>A–B</bold> <italic><tp:taxon-name><tp:taxon-name-part taxon-name-part-type="genus" reg="Lopharia">L.</tp:taxon-name-part> <tp:taxon-name-part taxon-name-part-type="species" reg="resupinata">resupinata</tp:taxon-name-part></tp:taxon-name></italic> (holotype, He 4401) <bold>C–D</bold> <italic><tp:taxon-name><tp:taxon-name-part taxon-name-part-type="genus" reg="Lopharia">L.</tp:taxon-name-part> <tp:taxon-name-part taxon-name-part-type="species" reg="sinensis">sinensis</tp:taxon-name-part></tp:taxon-name></italic> (<bold>C</bold> holotype, He 2428 <bold>D</bold> He 2510) <bold>E</bold> <italic><tp:taxon-name><tp:taxon-name-part taxon-name-part-type="genus" reg="Lopharia">L.</tp:taxon-name-part> <tp:taxon-name-part taxon-name-part-type="species" reg="ayresii">ayresii</tp:taxon-name-part></tp:taxon-name></italic> (He 3884) <bold>F</bold> <italic><tp:taxon-name><tp:taxon-name-part taxon-name-part-type="genus" reg="Lopharia">L.</tp:taxon-name-part> <tp:taxon-name-part taxon-name-part-type="species" reg="cinerascens">cinerascens</tp:taxon-name-part></tp:taxon-name></italic> (He 2228). Scale bars: 1 cm.</p></caption><graphic xmlns:xlink="http://www.w3.org/1999/xlink" xlink:href="mycokeys-32-025-g002.jpg" position="float" orientation="portrait" xlink:type="simple" id="oo_191574.jpg"/></fig></tp:treatment-sec><tp:treatment-sec sec-type="Fruiting body" id="SECID0EW2BG"><title>Fruiting body.</title><p>Annual, resupinate, adnate, ceraceous, hygrophanous, not separable from the substrate when fresh, becoming crustaceous, brittle and easily detached from substrate upon drying, first as small patches, later confluent up to 20 cm long, 2.5 cm wide, up to 400 µm thick. Hymenophore smooth, under a lens pilose from projecting cystidia, pale orange (6A3), orange grey (6B2) to greyish-orange (6B3) when fresh, becoming brownish-orange [6C(2–4)] to light brown [6D(4–5)] upon drying, uncracked; margin abrupt, concolorous when fresh, reflexed and incurved upon drying, abhymenial surface white (6A1).</p></tp:treatment-sec><tp:treatment-sec sec-type="Microscopic structures" id="SECID0E22BG"><title>Microscopic structures.</title><p>Hyphal system monomitic, generative hyphae with clamp connections. Subiculum thin, with numerous small crystals; hyphae hyaline, thin- to slightly thick-walled, moderately septate and branched, interwoven, 2–3.5 µm in diam. Subhymenium thickening, up to 300 µm thick; hyphae hyaline, slightly thick-walled, vertically arranged, densely agglutinated, 2–4 µm in diam. Lamprocystidia abundant, arising from subhymenium, subulate, heavily encrusted with crystals, distinctly thick-walled, embedded in subhymenium or exerted, 80–150 × 10–20 µm. Basidia clavate, with a basal clamp connection and four sterigmata, 50–65 × 8–10 µm; basidioles dominating in hymenium, similar to basidia but smaller. Basidiospores ellipsoid, hyaline, thin-walled, smooth, containing a large guttule, IKI–, CB–, 7–9(–10) × 4–5 µm, L = 7.9 µm, W = 4.4 µm, Q = 1.81 (n = 30/1).</p></tp:treatment-sec><tp:treatment-sec sec-type="remarks" id="SECID0EA3BG"><title>Remarks.</title><p>
            <italic><tp:taxon-name><tp:taxon-name-part taxon-name-part-type="genus" reg="Lopharia">Lopharia</tp:taxon-name-part> <tp:taxon-name-part taxon-name-part-type="species" reg="resupinata">resupinata</tp:taxon-name-part></tp:taxon-name></italic>, like <italic><tp:taxon-name><tp:taxon-name-part taxon-name-part-type="genus" reg="Lopharia">L.</tp:taxon-name-part> <tp:taxon-name-part taxon-name-part-type="species" reg="ayresii">ayresii</tp:taxon-name-part></tp:taxon-name></italic>, has a resupinate habit, a monomitic hyphal system and a densely compact texture. <italic><tp:taxon-name><tp:taxon-name-part taxon-name-part-type="genus" reg="Lopharia">Lopharia</tp:taxon-name-part> <tp:taxon-name-part taxon-name-part-type="species" reg="ayresii">ayresii</tp:taxon-name-part></tp:taxon-name></italic> (Fig. <xref ref-type="fig" rid="F2">2E</xref>), however, has larger basidiospores (11.2 ± 0.7 × 6.4 ± 0.4 µm, from type, <xref ref-type="bibr" rid="B5">Boidin and Gilles 1991</xref>). In Fig. <xref ref-type="fig" rid="F1">1</xref>, <italic><tp:taxon-name><tp:taxon-name-part taxon-name-part-type="genus" reg="Lopharia">L.</tp:taxon-name-part> <tp:taxon-name-part taxon-name-part-type="species" reg="resupinata">resupinata</tp:taxon-name-part></tp:taxon-name></italic> and <italic><tp:taxon-name><tp:taxon-name-part taxon-name-part-type="genus" reg="Lopharia">L.</tp:taxon-name-part> <tp:taxon-name-part taxon-name-part-type="species" reg="ayresii">ayresii</tp:taxon-name-part></tp:taxon-name></italic> cluster together. <italic><tp:taxon-name><tp:taxon-name-part taxon-name-part-type="genus" reg="Lopharia">Lopharia</tp:taxon-name-part> <tp:taxon-name-part taxon-name-part-type="species" reg="cinerascens">cinerascens</tp:taxon-name-part></tp:taxon-name></italic> and <italic><tp:taxon-name><tp:taxon-name-part taxon-name-part-type="genus" reg="Lopharia">L.</tp:taxon-name-part> <tp:taxon-name-part taxon-name-part-type="species" reg="mirabilis">mirabilis</tp:taxon-name-part></tp:taxon-name></italic> differ from <italic><tp:taxon-name><tp:taxon-name-part taxon-name-part-type="genus" reg="Lopharia">L.</tp:taxon-name-part> <tp:taxon-name-part taxon-name-part-type="species" reg="resupinata">resupinata</tp:taxon-name-part></tp:taxon-name></italic> by having effused-reflexed to pileate basidiocarps, a dimitic hyphal system and larger basidiospores (<xref ref-type="bibr" rid="B25">Hjortstam and Ryvarden 1990</xref>, <xref ref-type="bibr" rid="B7">Boidin and Gilles 2002</xref>). <italic><tp:taxon-name><tp:taxon-name-part taxon-name-part-type="genus" reg="Lopharia">Lopharia</tp:taxon-name-part> <tp:taxon-name-part taxon-name-part-type="species" reg="resupinata">resupinata</tp:taxon-name-part></tp:taxon-name></italic> has a thickening subhymenium with embedded lamprocystidia, characters that are also found in species of <italic><tp:taxon-name><tp:taxon-name-part taxon-name-part-type="genus" reg="Phlebiopsis">Phlebiopsis</tp:taxon-name-part></tp:taxon-name></italic> Jülich.</p><fig id="F3" position="float" orientation="portrait"><label>Figure 3.</label><caption><p>Microscopic structures of <italic><tp:taxon-name><tp:taxon-name-part taxon-name-part-type="genus" reg="Lopharia">Lopharia</tp:taxon-name-part> <tp:taxon-name-part taxon-name-part-type="species" reg="resupinata">resupinata</tp:taxon-name-part></tp:taxon-name></italic> (drawn from the holotype). <bold>A</bold> Basidiospores <bold>B</bold> Basidia <bold>C</bold> Basidioles <bold>D–E</bold> Lamprocystidia (<bold>D</bold> in cotton blue <bold>E</bold> in KOH).</p></caption><graphic xmlns:xlink="http://www.w3.org/1999/xlink" xlink:href="mycokeys-32-025-g003.jpg" position="float" orientation="portrait" xlink:type="simple" id="oo_191575.jpg"/></fig><!--PageBreak--></tp:treatment-sec><tp:treatment-sec><!--Section generated to contain objects referenced in tp:taxon-treatment.--><fig id="F1" position="float" orientation="portrait"><label>Figure 1.</label><caption><p>Phylogenetic tree inferred from maximum likelihood analysis of the combined <abbrev xmlns:xlink="http://www.w3.org/1999/xlink" xlink:title="internal transcribed spacer" id="ABBRID0ERVBG" xlink:type="simple">ITS</abbrev>, <abbrev xmlns:xlink="http://www.w3.org/1999/xlink" xlink:title="28S rDNA" id="ABBRID0EVVBG" xlink:type="simple">28S</abbrev> and <italic>rpb2</italic> sequences of taxa in <tp:taxon-name><tp:taxon-name-part taxon-name-part-type="order">Polyporales</tp:taxon-name-part></tp:taxon-name>. Branches are labelled with maximum likelihood and maximum parsimony bootstrap values ≥ 50 % and Bayesian posterior probabilities ≥ 0.95.</p></caption><graphic xmlns:xlink="http://www.w3.org/1999/xlink" xlink:href="mycokeys-32-025-g001.jpg" position="float" orientation="portrait" xlink:type="simple" id="oo_191573.jpg"/></fig></tp:treatment-sec><ref-list><ref id="B5"><mixed-citation xmlns:xlink="http://www.w3.org/1999/xlink" xlink:type="simple">
          <person-group><name name-style="western"><surname>Boidin</surname><given-names>J</given-names></name><name name-style="western"><surname>Gilles</surname><given-names>G</given-names></name></person-group> (<year>1991</year>) <article-title>Basidiomycètes <tp:taxon-name><tp:taxon-name-part taxon-name-part-type="order">Aphyllophorales</tp:taxon-name-part></tp:taxon-name> de LÎle de La Réunion. XVI. Les genres <italic><tp:taxon-name><tp:taxon-name-part taxon-name-part-type="genus">Hyphoderma</tp:taxon-name-part></tp:taxon-name></italic>, <italic><tp:taxon-name><tp:taxon-name-part taxon-name-part-type="genus">Hyphodermopsis</tp:taxon-name-part></tp:taxon-name></italic>, <italic><tp:taxon-name><tp:taxon-name-part taxon-name-part-type="genus">Chrysoderma</tp:taxon-name-part></tp:taxon-name></italic> nov. gen. et <italic><tp:taxon-name><tp:taxon-name-part taxon-name-part-type="genus">Crustoderma</tp:taxon-name-part></tp:taxon-name></italic>.</article-title> <source>Cryptogamie Mycologie</source> <volume>12</volume>: <fpage>97</fpage>–<lpage>132</lpage>.</mixed-citation></ref><ref id="B25"><mixed-citation xmlns:xlink="http://www.w3.org/1999/xlink" xlink:type="simple">
          <person-group><name name-style="western"><surname>Hjortstam</surname><given-names>K</given-names></name><name name-style="western"><surname>Ryvarden</surname><given-names>L</given-names></name></person-group> (<year>1990</year>) <article-title><italic><tp:taxon-name><tp:taxon-name-part taxon-name-part-type="genus">Lopharia</tp:taxon-name-part></tp:taxon-name></italic> and <italic><tp:taxon-name><tp:taxon-name-part taxon-name-part-type="genus">Porostereum</tp:taxon-name-part></tp:taxon-name></italic> (<tp:taxon-name><tp:taxon-name-part taxon-name-part-type="phylum">Basidiomycotina</tp:taxon-name-part></tp:taxon-name>).</article-title> <source>Synopsis Fungorum</source> <volume>4</volume>: <fpage>1</fpage>–<lpage>68</lpage>. <ext-link xlink:type="simple" ext-link-type="doi" xlink:href="10.2307/3760000">https://doi.org/10.2307/3760000</ext-link></mixed-citation></ref><ref id="B7"><mixed-citation xmlns:xlink="http://www.w3.org/1999/xlink" xlink:type="simple">
          <person-group><name name-style="western"><surname>Boidin</surname><given-names>J</given-names></name><name name-style="western"><surname>Gilles</surname><given-names>G</given-names></name></person-group> (<year>2002</year>) <article-title>À propos du genre <italic><tp:taxon-name><tp:taxon-name-part taxon-name-part-type="genus">Lopharia</tp:taxon-name-part></tp:taxon-name></italic> sensu lato (Basidiomycètes, <tp:taxon-name><tp:taxon-name-part taxon-name-part-type="order">Aphyllophorales</tp:taxon-name-part></tp:taxon-name>). Bulletin de la Société Mycologique de France.</article-title> <volume>118</volume>: <fpage>91</fpage>–<lpage>115</lpage>.</mixed-citation></ref></ref-list></tp:taxon-treatment>
