# Supplementary material for: Taxonomy and phylogeny of Lopharia s.s., Dendrodontia, Dentocorticium and Fuscocerrena (Basidiomycota, Polyporales)
Source: MycoKeys. 2018 Mar 15;(32):25–48. doi: 10.3897/mycokeys.32.23641 (PMC5904543; doi:10.3897/mycokeys.32.23641)
Supplement: XML Treatment for Lopharia sinensis [file mycokeys.32.23641-treatment2.xml]

<!DOCTYPE tp:taxon-treatment
  PUBLIC "-//TaxonX//DTD Taxonomic Treatment Publishing DTD v0 20100105//EN" "tax-treatment-NSO.dtd">
<tp:taxon-treatment xmlns:tp="http://www.plazi.org/taxpub"><tp:treatment-meta><kwd-group><label>Taxon classification</label><kwd><named-content xmlns:xlink="http://www.w3.org/1999/xlink" content-type="kingdom">Fungi</named-content></kwd><kwd><named-content xmlns:xlink="http://www.w3.org/1999/xlink" content-type="order">Polyporales</named-content></kwd><kwd><named-content xmlns:xlink="http://www.w3.org/1999/xlink" content-type="family">Polyporaceae</named-content></kwd></kwd-group><mixed-citation publication-type="journal"><person-group><name><surname>Liu</surname><given-names>Shi-Liang</given-names></name><name><surname>Nakasone</surname><given-names>Karen K.</given-names></name><name><surname>Wu</surname><given-names>Sheng-Hua</given-names></name><name><surname>He</surname><given-names>Shuang-Hui</given-names></name><name><surname>Dai</surname><given-names>Yu-Cheng</given-names></name></person-group><article-title>Taxonomy and phylogeny of <italic><tp:taxon-name><tp:taxon-name-part taxon-name-part-type="genus" reg="Lopharia">Lopharia</tp:taxon-name-part></tp:taxon-name></italic> s.s., <italic><tp:taxon-name><tp:taxon-name-part taxon-name-part-type="genus" reg="Dendrodontia">Dendrodontia</tp:taxon-name-part></tp:taxon-name></italic>, <italic><tp:taxon-name><tp:taxon-name-part taxon-name-part-type="genus" reg="Dentocorticium">Dentocorticium</tp:taxon-name-part></tp:taxon-name></italic> and <italic><tp:taxon-name><tp:taxon-name-part taxon-name-part-type="genus" reg="Fuscocerrena">Fuscocerrena</tp:taxon-name-part></tp:taxon-name></italic> (<tp:taxon-name><tp:taxon-name-part taxon-name-part-type="phylum">Basidiomycota</tp:taxon-name-part></tp:taxon-name>, <tp:taxon-name><tp:taxon-name-part taxon-name-part-type="order">Polyporales</tp:taxon-name-part></tp:taxon-name>)</article-title><source>MycoKeys</source><day>15</day><month>3</month><year>2018</year><volume>2018</volume><issue>32</issue><fpage>25</fpage><lpage>48</lpage><pub-id pub-id-type="doi">10.3897/mycokeys.32.23641</pub-id></mixed-citation></tp:treatment-meta><tp:nomenclature><tp:taxon-name>
            <tp:taxon-name-part taxon-name-part-type="genus" reg="Lopharia">Lopharia</tp:taxon-name-part>
            <tp:taxon-name-part taxon-name-part-type="species" reg="sinensis">sinensis</tp:taxon-name-part>
            <object-id xmlns:xlink="http://www.w3.org/1999/xlink" content-type="mycobank" xlink:type="simple">823072</object-id>
          </tp:taxon-name><tp:taxon-authority>S.H. He, S.L. Liu &amp; Y.C. Dai</tp:taxon-authority><tp:taxon-status xmlns:xlink="http://www.w3.org/1999/xlink" xlink:type="simple">sp. nov.</tp:taxon-status><xref ref-type="fig" rid="F2">Figs 2C–D</xref><xref ref-type="fig" rid="F4">, 4</xref><!--PageBreak--></tp:nomenclature><tp:treatment-sec sec-type="diagnosis" id="SECID0E3CAI"><title>Diagnosis.</title><p>Differs from <italic><tp:taxon-name><tp:taxon-name-part taxon-name-part-type="genus" reg="Lopharia">L.</tp:taxon-name-part> <tp:taxon-name-part taxon-name-part-type="species" reg="cinerascens">cinerascens</tp:taxon-name-part></tp:taxon-name></italic> by its ellipsoid basidiospores and long, projecting cystidia. Known only from northern China.</p></tp:treatment-sec><tp:treatment-sec sec-type="Holotype" id="SECID0ENDAI"><title>Holotype.</title><p>CHINA. Ningxia Autonomous Region: Jingyuan County, Liupanshan Forest Park, on dead angiosperm branch, 4 Aug. 2015, He 2428 (holotype, <abbrev xmlns:xlink="http://www.w3.org/1999/xlink" content-type="institution" xlink:title="Beijing Forestry University" id="ABBRID0ETDAI" xlink:type="simple">BJFC</abbrev> 020881!).</p></tp:treatment-sec><tp:treatment-sec sec-type="etymology" id="SECID0EYDAI"><title>Etymology.</title><p>“<italic><tp:taxon-name><tp:taxon-name-part taxon-name-part-type="genus" reg="Lopharia"/><tp:taxon-name-part taxon-name-part-type="species" reg="sinensis">sinensis</tp:taxon-name-part></tp:taxon-name></italic>” (Lat.) refers to the type locality in China.</p></tp:treatment-sec><tp:treatment-sec sec-type="Fruiting body" id="SECID0EIEAI"><title>Fruiting body.</title><p>Annual, effused to effused-reflexed, adnate, coriaceous, first as small patches, later confluent, effused part up to 8 cm long, 2.5 cm wide, up to 1 mm thick, pilei projecting up to 1 cm, 3 cm wide. Abhymenial surface tomentose to glabrous, greyish-orange (6B3) to brownish-grey [6D(2–4)]. Hymenophore smooth, greyish-orange (6B3), greyish-brown (6D3) to light brown [6D(4–6)], uncracked; margin thinning out, lighter than hymenophore surface, up to 1.5 mm wide, becoming indistinct and concolorous with age.</p><fig id="F4" position="float" orientation="portrait"><label>Figure 4.</label><caption><p>Microscopic structures of <italic><tp:taxon-name><tp:taxon-name-part taxon-name-part-type="genus" reg="Lopharia">Lopharia</tp:taxon-name-part> <tp:taxon-name-part taxon-name-part-type="species" reg="sinensis">sinensis</tp:taxon-name-part></tp:taxon-name></italic> (drawn from holotype). <bold>A</bold> Basidiospores <bold>B</bold> Basidia <bold>C</bold> Basidioles <bold>D</bold> Lamprocystidia.</p></caption><graphic xmlns:xlink="http://www.w3.org/1999/xlink" xlink:href="mycokeys-32-025-g004.jpg" position="float" orientation="portrait" xlink:type="simple" id="oo_191576.jpg"/></fig></tp:treatment-sec><tp:treatment-sec sec-type="Microscopic structures" id="SECID0ENFAI"><title>Microscopic structures.</title><p>Hyphal system dimitic, generative hyphae with clamp connections. Cortex and tomentum present. Subiculum well developed, hyphae more or less regularly arranged, interwoven. Skeletal hyphae dominant, thick-walled, pale yellow, unbranched and septate, flexuous, 3–6 µm in diam. Generative hyphae hyaline, thin- to slightly thick-walled, rarely branched and septate, 2–4 µm in diam. Lamprocystidia abundant, large, subulate, distinctly thick-walled, arising from subhymenium, 100–280 × 8–20 µm, projecting up to 200 µm beyond hymenium. Basidia clavate, with a basal clamp and four sterigmata, 45–70 × 9–13 µm; basidioles dominating in hymenium, in shape similar to basidia, but smaller. Basidiospores ellipsoid, hyaline, thin-walled, smooth, containing a large guttule, IKI–, CB–, 11–14 × (6–)6.5–8 µm, L = 12.6 µm, W = 7.1 µm, Q = 1.75–1.79 (n = 60/2).</p></tp:treatment-sec><tp:treatment-sec sec-type="material" id="SECID0ESFAI"><title>Additional specimens examined.</title><p>CHINA. Gansu Province: Pingliang County, Kongtongshan Forest park, on fallen trunk of <italic><tp:taxon-name><tp:taxon-name-part taxon-name-part-type="genus" reg="Euonymus">Euonymus</tp:taxon-name-part> <tp:taxon-name-part taxon-name-part-type="species" reg="maackii">maackii</tp:taxon-name-part></tp:taxon-name></italic>, 3 Aug 2015, He 2401 (<abbrev xmlns:xlink="http://www.w3.org/1999/xlink" content-type="institution" xlink:title="Beijing Forestry University" id="ABBRID0EDGAI" xlink:type="simple">BJFC</abbrev> 020855); on dead angiosperm branch, 3 Aug 2015, He 2408 (<abbrev xmlns:xlink="http://www.w3.org/1999/xlink" content-type="institution" xlink:title="Beijing Forestry University" id="ABBRID0EIGAI" xlink:type="simple">BJFC</abbrev> 020862); Tianshui County, Dangchuan Forest Farm, on construction wood, 8 Aug 2015, He 2510 (<abbrev xmlns:xlink="http://www.w3.org/1999/xlink" content-type="institution" xlink:title="Beijing Forestry University" id="ABBRID0ENGAI" xlink:type="simple">BJFC</abbrev> 020963). Hebei Province: Xinglong County, Wulingshan Nature Reserve, on fallen angiosperm branch, 2 Sep 2017, He 5005 (<abbrev xmlns:xlink="http://www.w3.org/1999/xlink" content-type="institution" xlink:title="Beijing Forestry University" id="ABBRID0ESGAI" xlink:type="simple">BJFC</abbrev>). Ningxia Autonomous Region: Jingyuan County, Liupanshan Forest Park, on dead angiosperm trunk, 4 Aug 2015, He 2424 (<abbrev xmlns:xlink="http://www.w3.org/1999/xlink" content-type="institution" xlink:title="Beijing Forestry University" id="ABBRID0EXGAI" xlink:type="simple">BJFC</abbrev> 020877) &amp; He 2438 (<abbrev xmlns:xlink="http://www.w3.org/1999/xlink" content-type="institution" xlink:title="Beijing Forestry University" id="ABBRID0E3GAI" xlink:type="simple">BJFC</abbrev> 020891).</p></tp:treatment-sec><tp:treatment-sec sec-type="remarks" id="SECID0EBHAI"><title>Remarks.</title><p>
            <italic><tp:taxon-name><tp:taxon-name-part taxon-name-part-type="genus" reg="Lopharia">Lopharia</tp:taxon-name-part> <tp:taxon-name-part taxon-name-part-type="species" reg="sinensis">sinensis</tp:taxon-name-part></tp:taxon-name></italic> belongs to the <italic><tp:taxon-name><tp:taxon-name-part taxon-name-part-type="genus" reg="Lopharia">L.</tp:taxon-name-part> <tp:taxon-name-part taxon-name-part-type="species" reg="cinerascens">cinerascens</tp:taxon-name-part></tp:taxon-name></italic> clade (Fig. <xref ref-type="fig" rid="F1">1</xref>). It differs from <italic><tp:taxon-name><tp:taxon-name-part taxon-name-part-type="genus" reg="Lopharia">L.</tp:taxon-name-part> <tp:taxon-name-part taxon-name-part-type="species" reg="mirabilis">mirabilis</tp:taxon-name-part></tp:taxon-name></italic> by its smooth hymenophore surface and north temperate distribution and from <italic><tp:taxon-name><tp:taxon-name-part taxon-name-part-type="genus" reg="Lopharia">L.</tp:taxon-name-part> <tp:taxon-name-part taxon-name-part-type="species" reg="cinerascens">cinerascens</tp:taxon-name-part></tp:taxon-name></italic> by its ellipsoid basidiospores and long, projecting cystidia (<xref ref-type="bibr" rid="B25">Hjortstam and Ryvarden 1990</xref>, <xref ref-type="bibr" rid="B14">Dai 2002</xref>). <italic><tp:taxon-name><tp:taxon-name-part taxon-name-part-type="genus" reg="Lopharia">Lopharia</tp:taxon-name-part> <tp:taxon-name-part taxon-name-part-type="species" reg="pseudocinerascens">pseudocinerascens</tp:taxon-name-part></tp:taxon-name></italic> from Africa also belongs to the <italic><tp:taxon-name><tp:taxon-name-part taxon-name-part-type="genus" reg="Lopharia">L.</tp:taxon-name-part> <tp:taxon-name-part taxon-name-part-type="species" reg="cinerascens">cinerascens</tp:taxon-name-part></tp:taxon-name></italic> group and can be distinguished from <italic><tp:taxon-name><tp:taxon-name-part taxon-name-part-type="genus" reg="Lopharia">L.</tp:taxon-name-part> <tp:taxon-name-part taxon-name-part-type="species" reg="sinensis">sinensis</tp:taxon-name-part></tp:taxon-name></italic> by narrower basidiospores (8–14 × 4.5–6.5 µm, <xref ref-type="bibr" rid="B7">Boidin and Gilles 2002</xref>).</p><!--PageBreak--><p>Six species of <italic><tp:taxon-name><tp:taxon-name-part taxon-name-part-type="genus" reg="Lopharia">Lopharia</tp:taxon-name-part></tp:taxon-name></italic>, <italic><tp:taxon-name><tp:taxon-name-part taxon-name-part-type="genus" reg="Lopharia">L.</tp:taxon-name-part> <tp:taxon-name-part taxon-name-part-type="species" reg="ayresii">ayresii</tp:taxon-name-part></tp:taxon-name></italic>, <italic><tp:taxon-name><tp:taxon-name-part taxon-name-part-type="genus" reg="Lopharia">L.</tp:taxon-name-part> <tp:taxon-name-part taxon-name-part-type="species" reg="cinerascens">cinerascens</tp:taxon-name-part></tp:taxon-name></italic>, <italic><tp:taxon-name><tp:taxon-name-part taxon-name-part-type="genus" reg="Lopharia">L.</tp:taxon-name-part> <tp:taxon-name-part taxon-name-part-type="species" reg="resupinata">resupinata</tp:taxon-name-part></tp:taxon-name></italic>, <italic><tp:taxon-name><tp:taxon-name-part taxon-name-part-type="genus" reg="Lopharia">L.</tp:taxon-name-part> <tp:taxon-name-part taxon-name-part-type="species" reg="mirabilis">mirabilis</tp:taxon-name-part></tp:taxon-name></italic>, <italic><tp:taxon-name><tp:taxon-name-part taxon-name-part-type="genus" reg="Lopharia">L.</tp:taxon-name-part> <tp:taxon-name-part taxon-name-part-type="species" reg="sinensis">sinensis</tp:taxon-name-part></tp:taxon-name></italic> and <italic><tp:taxon-name><tp:taxon-name-part taxon-name-part-type="genus" reg="Lopharia">Lopharia</tp:taxon-name-part></tp:taxon-name></italic> sp. (FP-105043) are included in a fully supported monophyletic clade (Fig. <xref ref-type="fig" rid="F1">1</xref>). They all develop the large encrusted cystidia, the large basidia (&gt; 50 µm long) and the relatively large basidiospores (&gt; 8 µm long and 4 µm wide) that characterise the genus. <italic><tp:taxon-name><tp:taxon-name-part taxon-name-part-type="genus" reg="Lopharia">Lopharia</tp:taxon-name-part> <tp:taxon-name-part taxon-name-part-type="species" reg="mirabilis">mirabilis</tp:taxon-name-part></tp:taxon-name></italic>, the generic type, is a tropical species possessing a tuberculate, odontoid, irpicoid to semiporoid hymenophore (<xref ref-type="bibr" rid="B25">Hjortstam and Ryvarden 1990</xref>, <xref ref-type="bibr" rid="B14">Dai 2002</xref>). The authors’ phylogenetic analyses show that collections from temperate to tropical areas in China, with smooth to semiporoid hymenophores, cluster together, thus extending the geographical range and hymenophore variability for <italic><tp:taxon-name><tp:taxon-name-part taxon-name-part-type="genus" reg="Lopharia">L.</tp:taxon-name-part> <tp:taxon-name-part taxon-name-part-type="species" reg="mirabilis">mirabilis</tp:taxon-name-part></tp:taxon-name></italic> (Figs <xref ref-type="fig" rid="F1">1</xref>, <xref ref-type="fig" rid="F5">5</xref>). Thus, specimens from Taiwan, previously identified as <italic><tp:taxon-name><tp:taxon-name-part taxon-name-part-type="genus" reg="Lopharia">L.</tp:taxon-name-part> <tp:taxon-name-part taxon-name-part-type="species" reg="cinerascens">cinerascens</tp:taxon-name-part></tp:taxon-name></italic> (<xref ref-type="bibr" rid="B7">Boidin and Gilles 2002</xref>, <xref ref-type="bibr" rid="B65">Wu 2010</xref>) because of their smooth hymenophore, are in fact <italic><tp:taxon-name><tp:taxon-name-part taxon-name-part-type="genus" reg="Lopharia">L.</tp:taxon-name-part> <tp:taxon-name-part taxon-name-part-type="species" reg="mirabilis">mirabilis</tp:taxon-name-part></tp:taxon-name></italic>.</p><fig id="F5" position="float" orientation="portrait"><label>Figure 5.</label><caption><p>Basidiocarps of <italic><tp:taxon-name><tp:taxon-name-part taxon-name-part-type="genus" reg="Lopharia">Lopharia</tp:taxon-name-part> <tp:taxon-name-part taxon-name-part-type="species" reg="mirabilis">mirabilis</tp:taxon-name-part></tp:taxon-name></italic>. <bold>A</bold> He 4558 <bold>B</bold> Dai 15094 <bold>C</bold> Dai 14978 <bold>D</bold> He 20120923-7 <bold>E</bold> He 1657 <bold>F</bold> Cui 9330.</p></caption><graphic xmlns:xlink="http://www.w3.org/1999/xlink" xlink:href="mycokeys-32-025-g005.jpg" position="float" orientation="portrait" xlink:type="simple" id="oo_191577.jpg"/></fig><!--PageBreak--><p>
            <italic><tp:taxon-name><tp:taxon-name-part taxon-name-part-type="genus" reg="Lopharia">Lopharia</tp:taxon-name-part> <tp:taxon-name-part taxon-name-part-type="species" reg="cinerascens">cinerascens</tp:taxon-name-part></tp:taxon-name></italic> is a cosmopolitan species in temperate to subtropical areas (<xref ref-type="bibr" rid="B25">Hjortstam and Ryvarden 1990</xref>, <xref ref-type="bibr" rid="B7">Boidin and Gilles 2002</xref>). These phylogenetic analyses suggest that it is a species complex (Fig. <xref ref-type="fig" rid="F1">1</xref>). Two specimens (He 2188 and He 2228, Fig. <xref ref-type="fig" rid="F2">2F</xref>) from Wisconsin in northern United States are probably <italic><tp:taxon-name><tp:taxon-name-part taxon-name-part-type="genus" reg="Lopharia">L.</tp:taxon-name-part> <tp:taxon-name-part taxon-name-part-type="species" reg="cinerascens">cinerascens</tp:taxon-name-part></tp:taxon-name></italic> s.s. for it is near the type locality of Pennsylvania. They are phylogenetically distinct from FP-105043 (listed as <italic><tp:taxon-name><tp:taxon-name-part taxon-name-part-type="genus" reg="Lopharia">L.</tp:taxon-name-part> <tp:taxon-name-part taxon-name-part-type="species" reg="cinerascens">cinerascens</tp:taxon-name-part></tp:taxon-name></italic> in Justo and Hibbett, 2011) which was collected in Mississippi, southern United States.</p><p>
            <italic><tp:taxon-name><tp:taxon-name-part taxon-name-part-type="genus" reg="Lopharia">Lopharia</tp:taxon-name-part> <tp:taxon-name-part taxon-name-part-type="species" reg="ayresii">ayresii</tp:taxon-name-part></tp:taxon-name></italic> nests within the <italic><tp:taxon-name><tp:taxon-name-part taxon-name-part-type="genus" reg="Lopharia">Lopharia</tp:taxon-name-part></tp:taxon-name></italic> clade and forms with <italic><tp:taxon-name><tp:taxon-name-part taxon-name-part-type="genus" reg="Lopharia">L.</tp:taxon-name-part> <tp:taxon-name-part taxon-name-part-type="species" reg="resupinata">resupinata</tp:taxon-name-part></tp:taxon-name></italic> a strongly supported lineage sister to the <italic><tp:taxon-name><tp:taxon-name-part taxon-name-part-type="genus" reg="Lopharia">L.</tp:taxon-name-part> <tp:taxon-name-part taxon-name-part-type="species" reg="mirabilis">mirabilis</tp:taxon-name-part></tp:taxon-name></italic> group (Fig. <xref ref-type="fig" rid="F1">1</xref>). These two species have resupinate basidiocarps, a monomitic hyphal system, a thin to indistinct subiculum and a thickened subhymenium. Otherwise, they fit well with other <italic><tp:taxon-name><tp:taxon-name-part taxon-name-part-type="genus" reg="Lopharia">Lopharia</tp:taxon-name-part></tp:taxon-name></italic> spe<!--PageBreak-->cies in developing large basidia and basidiospores and encrusted cystidia. The addition of these species requires that the genus description of <italic><tp:taxon-name><tp:taxon-name-part taxon-name-part-type="genus" reg="Lopharia">Lopharia</tp:taxon-name-part></tp:taxon-name></italic> be modified to include monomitic taxa.</p><p>It is still premature to make a conclusion about the distribution of <italic><tp:taxon-name><tp:taxon-name-part taxon-name-part-type="genus" reg="Lopharia">Lopharia</tp:taxon-name-part></tp:taxon-name></italic> species with present data. Three species, <italic><tp:taxon-name><tp:taxon-name-part taxon-name-part-type="genus" reg="Lopharia">L.</tp:taxon-name-part> <tp:taxon-name-part taxon-name-part-type="species" reg="pseudocinerascens">pseudocinerascens</tp:taxon-name-part></tp:taxon-name></italic>, <italic><tp:taxon-name><tp:taxon-name-part taxon-name-part-type="genus" reg="Lopharia">L.</tp:taxon-name-part> <tp:taxon-name-part taxon-name-part-type="species" reg="sinensis">sinensis</tp:taxon-name-part></tp:taxon-name></italic> and <italic><tp:taxon-name><tp:taxon-name-part taxon-name-part-type="genus" reg="Lopharia">L.</tp:taxon-name-part> <tp:taxon-name-part taxon-name-part-type="species" reg="resupinata">resupinata</tp:taxon-name-part></tp:taxon-name></italic>, have been found from the type localities only (<xref ref-type="bibr" rid="B7">Boidin and Gilles 2002</xref>, present study). <italic><tp:taxon-name><tp:taxon-name-part taxon-name-part-type="genus" reg="Lopharia">Lopharia</tp:taxon-name-part> <tp:taxon-name-part taxon-name-part-type="species" reg="mirabilis">mirabilis</tp:taxon-name-part></tp:taxon-name></italic> is reported from tropical Africa to temperate to tropical East Asia (<xref ref-type="bibr" rid="B25">Hjortstam and Ryvarden 1990</xref>, present study). <italic><tp:taxon-name><tp:taxon-name-part taxon-name-part-type="genus" reg="Lopharia">Lopharia</tp:taxon-name-part> <tp:taxon-name-part taxon-name-part-type="species" reg="ayresii">ayresii</tp:taxon-name-part></tp:taxon-name></italic> seems to be pantropical and is reported from Mauritius, Réunion (<xref ref-type="bibr" rid="B5">Boidin and Gilles 1991</xref>), southern China (<xref ref-type="bibr" rid="B64">Wu 2008</xref>), Taiwan (<xref ref-type="bibr" rid="B65">Wu 2010</xref>), Okinawa (<xref ref-type="bibr" rid="B41">Maekawa et al. 2003</xref>) and South America (<xref ref-type="bibr" rid="B27">Hjortstam et al. 2005</xref>, <xref ref-type="bibr" rid="B26">Hjortstam and Ryvarden 2008</xref>).</p></tp:treatment-sec><tp:treatment-sec><!--Section generated to contain objects referenced in tp:taxon-treatment.--><fig id="F2" position="float" orientation="portrait"><label>Figure 2.</label><caption><p>Basidiocarps of <italic><tp:taxon-name><tp:taxon-name-part taxon-name-part-type="genus" reg="Lopharia">Lopharia</tp:taxon-name-part></tp:taxon-name></italic> species. <bold>A–B</bold> <italic><tp:taxon-name><tp:taxon-name-part taxon-name-part-type="genus" reg="Lopharia">L.</tp:taxon-name-part> <tp:taxon-name-part taxon-name-part-type="species" reg="resupinata">resupinata</tp:taxon-name-part></tp:taxon-name></italic> (holotype, He 4401) <bold>C–D</bold> <italic><tp:taxon-name><tp:taxon-name-part taxon-name-part-type="genus" reg="Lopharia">L.</tp:taxon-name-part> <tp:taxon-name-part taxon-name-part-type="species" reg="sinensis">sinensis</tp:taxon-name-part></tp:taxon-name></italic> (<bold>C</bold> holotype, He 2428 <bold>D</bold> He 2510) <bold>E</bold> <italic><tp:taxon-name><tp:taxon-name-part taxon-name-part-type="genus" reg="Lopharia">L.</tp:taxon-name-part> <tp:taxon-name-part taxon-name-part-type="species" reg="ayresii">ayresii</tp:taxon-name-part></tp:taxon-name></italic> (He 3884) <bold>F</bold> <italic><tp:taxon-name><tp:taxon-name-part taxon-name-part-type="genus" reg="Lopharia">L.</tp:taxon-name-part> <tp:taxon-name-part taxon-name-part-type="species" reg="cinerascens">cinerascens</tp:taxon-name-part></tp:taxon-name></italic> (He 2228). Scale bars: 1 cm.</p></caption><graphic xmlns:xlink="http://www.w3.org/1999/xlink" xlink:href="mycokeys-32-025-g002.jpg" position="float" orientation="portrait" xlink:type="simple" id="oo_191574.jpg"/></fig><fig id="F1" position="float" orientation="portrait"><label>Figure 1.</label><caption><p>Phylogenetic tree inferred from maximum likelihood analysis of the combined <abbrev xmlns:xlink="http://www.w3.org/1999/xlink" xlink:title="internal transcribed spacer" id="ABBRID0ERVBG" xlink:type="simple">ITS</abbrev>, <abbrev xmlns:xlink="http://www.w3.org/1999/xlink" xlink:title="28S rDNA" id="ABBRID0EVVBG" xlink:type="simple">28S</abbrev> and <italic>rpb2</italic> sequences of taxa in <tp:taxon-name><tp:taxon-name-part taxon-name-part-type="order">Polyporales</tp:taxon-name-part></tp:taxon-name>. Branches are labelled with maximum likelihood and maximum parsimony bootstrap values ≥ 50 % and Bayesian posterior probabilities ≥ 0.95.</p></caption><graphic xmlns:xlink="http://www.w3.org/1999/xlink" xlink:href="mycokeys-32-025-g001.jpg" position="float" orientation="portrait" xlink:type="simple" id="oo_191573.jpg"/></fig></tp:treatment-sec><ref-list><ref id="B25"><mixed-citation xmlns:xlink="http://www.w3.org/1999/xlink" xlink:type="simple">
          <person-group><name name-style="western"><surname>Hjortstam</surname><given-names>K</given-names></name><name name-style="western"><surname>Ryvarden</surname><given-names>L</given-names></name></person-group> (<year>1990</year>) <article-title><italic><tp:taxon-name><tp:taxon-name-part taxon-name-part-type="genus">Lopharia</tp:taxon-name-part></tp:taxon-name></italic> and <italic><tp:taxon-name><tp:taxon-name-part taxon-name-part-type="genus">Porostereum</tp:taxon-name-part></tp:taxon-name></italic> (<tp:taxon-name><tp:taxon-name-part taxon-name-part-type="phylum">Basidiomycotina</tp:taxon-name-part></tp:taxon-name>).</article-title> <source>Synopsis Fungorum</source> <volume>4</volume>: <fpage>1</fpage>–<lpage>68</lpage>. <ext-link xlink:type="simple" ext-link-type="doi" xlink:href="10.2307/3760000">https://doi.org/10.2307/3760000</ext-link></mixed-citation></ref><ref id="B14"><mixed-citation xmlns:xlink="http://www.w3.org/1999/xlink" xlink:type="simple">
          <person-group><name name-style="western"><surname>Dai</surname><given-names>YC</given-names></name></person-group> (<year>2002</year>) <article-title>Notes on <italic><tp:taxon-name><tp:taxon-name-part taxon-name-part-type="genus">Lopharia</tp:taxon-name-part> <tp:taxon-name-part taxon-name-part-type="species">mirabilis</tp:taxon-name-part></tp:taxon-name></italic> (Berk. &amp; Broome) Pat. in China.</article-title> <source>Fungal Science</source> <volume>17</volume>: <fpage>31</fpage>–<lpage>38</lpage>.</mixed-citation></ref><ref id="B7"><mixed-citation xmlns:xlink="http://www.w3.org/1999/xlink" xlink:type="simple">
          <person-group><name name-style="western"><surname>Boidin</surname><given-names>J</given-names></name><name name-style="western"><surname>Gilles</surname><given-names>G</given-names></name></person-group> (<year>2002</year>) <article-title>À propos du genre <italic><tp:taxon-name><tp:taxon-name-part taxon-name-part-type="genus">Lopharia</tp:taxon-name-part></tp:taxon-name></italic> sensu lato (Basidiomycètes, <tp:taxon-name><tp:taxon-name-part taxon-name-part-type="order">Aphyllophorales</tp:taxon-name-part></tp:taxon-name>). Bulletin de la Société Mycologique de France.</article-title> <volume>118</volume>: <fpage>91</fpage>–<lpage>115</lpage>.</mixed-citation></ref><ref id="B65"><mixed-citation xmlns:xlink="http://www.w3.org/1999/xlink" xlink:type="simple">
          <person-group><name name-style="western"><surname>Wu</surname><given-names>SH</given-names></name></person-group> (<year>2010</year>) <article-title>Survey of corticioid fungi in Taiwan, to 2010.</article-title> <source>Fungal Science</source> <volume>25</volume>: <fpage>49</fpage>–<lpage>60</lpage>.</mixed-citation></ref><ref id="B5"><mixed-citation xmlns:xlink="http://www.w3.org/1999/xlink" xlink:type="simple">
          <person-group><name name-style="western"><surname>Boidin</surname><given-names>J</given-names></name><name name-style="western"><surname>Gilles</surname><given-names>G</given-names></name></person-group> (<year>1991</year>) <article-title>Basidiomycètes <tp:taxon-name><tp:taxon-name-part taxon-name-part-type="order">Aphyllophorales</tp:taxon-name-part></tp:taxon-name> de LÎle de La Réunion. XVI. Les genres <italic><tp:taxon-name><tp:taxon-name-part taxon-name-part-type="genus">Hyphoderma</tp:taxon-name-part></tp:taxon-name></italic>, <italic><tp:taxon-name><tp:taxon-name-part taxon-name-part-type="genus">Hyphodermopsis</tp:taxon-name-part></tp:taxon-name></italic>, <italic><tp:taxon-name><tp:taxon-name-part taxon-name-part-type="genus">Chrysoderma</tp:taxon-name-part></tp:taxon-name></italic> nov. gen. et <italic><tp:taxon-name><tp:taxon-name-part taxon-name-part-type="genus">Crustoderma</tp:taxon-name-part></tp:taxon-name></italic>.</article-title> <source>Cryptogamie Mycologie</source> <volume>12</volume>: <fpage>97</fpage>–<lpage>132</lpage>.</mixed-citation></ref><ref id="B64"><mixed-citation xmlns:xlink="http://www.w3.org/1999/xlink" xlink:type="simple">
          <person-group><name name-style="western"><surname>Wu</surname><given-names>SH</given-names></name></person-group> (<year>2008</year>) <article-title>Twenty species of corticioid fungi newly recorded from China.</article-title> <source>Mycotaxon</source> <volume>104</volume>: <fpage>79</fpage>–<lpage>88</lpage>.</mixed-citation></ref><ref id="B41"><mixed-citation xmlns:xlink="http://www.w3.org/1999/xlink" xlink:type="simple">
          <person-group><name name-style="western"><surname>Maekawa</surname><given-names>N</given-names></name><name name-style="western"><surname>Suhara</surname><given-names>H</given-names></name><name name-style="western"><surname>Kinjo</surname><given-names>K</given-names></name><name name-style="western"><surname>Kondo</surname><given-names>R</given-names></name></person-group> (<year>2003</year>) <article-title>Corticioid fungi (<tp:taxon-name><tp:taxon-name-part taxon-name-part-type="phylum">Basidiomycota</tp:taxon-name-part></tp:taxon-name>) in mangrove forests of the islands of Iriomote and Okinawa, Japan.</article-title> <source>Mycoscience</source> <volume>44</volume>: <fpage>403</fpage>–<lpage>409</lpage>. <ext-link xlink:type="simple" ext-link-type="doi" xlink:href="10.1007/s10267-003-0133-0">https://doi.org/10.1007/s10267-003-0133-0</ext-link></mixed-citation></ref><ref id="B27"><mixed-citation xmlns:xlink="http://www.w3.org/1999/xlink" xlink:type="simple">
          <person-group><name name-style="western"><surname>Hjortstam</surname><given-names>K</given-names></name><name name-style="western"><surname>Ryvarden</surname><given-names>L</given-names></name><name name-style="western"><surname>Iturriaga</surname><given-names>T</given-names></name></person-group> (<year>2005</year>) <article-title>Studies in corticioid fungi from Venezuela II (<tp:taxon-name><tp:taxon-name-part taxon-name-part-type="phylum">Basidiomycotina</tp:taxon-name-part></tp:taxon-name>, <tp:taxon-name><tp:taxon-name-part taxon-name-part-type="order">Aphyllophorales</tp:taxon-name-part></tp:taxon-name>).</article-title> <source>Synopsis Fungorum</source> <volume>20</volume>: <fpage>42</fpage>–<lpage>78</lpage>.</mixed-citation></ref><ref id="B26"><mixed-citation xmlns:xlink="http://www.w3.org/1999/xlink" xlink:type="simple">
          <person-group><name name-style="western"><surname>Hjortstam</surname><given-names>K</given-names></name><name name-style="western"><surname>Ryvarden</surname><given-names>L</given-names></name></person-group> (<year>2008</year>) <article-title>Some corticioid fungi (<tp:taxon-name><tp:taxon-name-part taxon-name-part-type="phylum">Basidiomycotina</tp:taxon-name-part></tp:taxon-name>) from Ecuador.</article-title> <source>Synopsis Fungorum</source> <volume>25</volume>: <fpage>14</fpage>–<lpage>27</lpage>.</mixed-citation></ref></ref-list></tp:taxon-treatment>
