# Supplementary material for: Taxonomy and phylogeny of Lopharia s.s., Dendrodontia, Dentocorticium and Fuscocerrena (Basidiomycota, Polyporales)
Source: MycoKeys. 2018 Mar 15;(32):25–48. doi: 10.3897/mycokeys.32.23641 (PMC5904543; doi:10.3897/mycokeys.32.23641)
Supplement: XML Treatment for Lopharia [file mycokeys.32.23641-treatment3.xml]

<!DOCTYPE tp:taxon-treatment
  PUBLIC "-//TaxonX//DTD Taxonomic Treatment Publishing DTD v0 20100105//EN" "tax-treatment-NSO.dtd">
<tp:taxon-treatment xmlns:tp="http://www.plazi.org/taxpub"><tp:treatment-meta><kwd-group><label>Taxon classification</label><kwd><named-content xmlns:xlink="http://www.w3.org/1999/xlink" content-type="kingdom">Fungi</named-content></kwd><kwd><named-content xmlns:xlink="http://www.w3.org/1999/xlink" content-type="order">Polyporales</named-content></kwd><kwd><named-content xmlns:xlink="http://www.w3.org/1999/xlink" content-type="family">Polyporaceae</named-content></kwd></kwd-group><mixed-citation publication-type="journal"><person-group><name><surname>Liu</surname><given-names>Shi-Liang</given-names></name><name><surname>Nakasone</surname><given-names>Karen K.</given-names></name><name><surname>Wu</surname><given-names>Sheng-Hua</given-names></name><name><surname>He</surname><given-names>Shuang-Hui</given-names></name><name><surname>Dai</surname><given-names>Yu-Cheng</given-names></name></person-group><article-title>Taxonomy and phylogeny of <italic><tp:taxon-name><tp:taxon-name-part taxon-name-part-type="genus" reg="Lopharia">Lopharia</tp:taxon-name-part></tp:taxon-name></italic> s.s., <italic><tp:taxon-name><tp:taxon-name-part taxon-name-part-type="genus" reg="Dendrodontia">Dendrodontia</tp:taxon-name-part></tp:taxon-name></italic>, <italic><tp:taxon-name><tp:taxon-name-part taxon-name-part-type="genus" reg="Dentocorticium">Dentocorticium</tp:taxon-name-part></tp:taxon-name></italic> and <italic><tp:taxon-name><tp:taxon-name-part taxon-name-part-type="genus" reg="Fuscocerrena">Fuscocerrena</tp:taxon-name-part></tp:taxon-name></italic> (<tp:taxon-name><tp:taxon-name-part taxon-name-part-type="phylum">Basidiomycota</tp:taxon-name-part></tp:taxon-name>, <tp:taxon-name><tp:taxon-name-part taxon-name-part-type="order">Polyporales</tp:taxon-name-part></tp:taxon-name>)</article-title><source>MycoKeys</source><day>15</day><month>3</month><year>2018</year><volume>2018</volume><issue>32</issue><fpage>25</fpage><lpage>48</lpage><pub-id pub-id-type="doi">10.3897/mycokeys.32.23641</pub-id></mixed-citation></tp:treatment-meta><tp:nomenclature><tp:taxon-name>
            <tp:taxon-name-part taxon-name-part-type="genus" reg="Lopharia">Lopharia</tp:taxon-name-part>
          </tp:taxon-name><tp:taxon-authority>Kalchbr. &amp; MacOwan, Grevillea 10: 58, 1881, emended</tp:taxon-authority></tp:nomenclature><tp:treatment-sec sec-type="notes" id="SECID0EJXAI"><title>Note.</title><p>Basidiocarps annual, effused, effused-reflexed or pileate, crustaceous, coriaceous or corky. Pilei tomentose to glabrous. Hymenophore surface smooth, tuberculate, odontoid, irpicoid to semiporoid, cream, greyish-brown to light brown. Hyphal system monomitic or dimitic; generative hyphae with clamp connections. Lamprocystidia metuloid, large, subulate, hyaline, distinctly thick-walled. Dendrohyphidia absent, simple hyphidia hyphoid, thin-walled, hyaline. Basidia clavate with 4 sterigmata, large (&gt; 50 µm long). Basidiospores ellipsoid to cylindrical, hyaline, thin-walled, smooth, negative in Melzer’s reagent, acyanophilous.</p></tp:treatment-sec><tp:treatment-sec sec-type="type species" id="SECID0EOXAI"><title>Type species.</title><p>
            <italic><tp:taxon-name><tp:taxon-name-part taxon-name-part-type="genus" reg="Lopharia">Lopharia</tp:taxon-name-part> <tp:taxon-name-part taxon-name-part-type="species" reg="mirabilis">mirabilis</tp:taxon-name-part></tp:taxon-name></italic> (Berk. &amp; Broome) Pat., <italic>Bulletin de la Société Mycologique de France</italic> 11: 14, 1895.</p></tp:treatment-sec><tp:treatment-sec sec-type="key" id="SECID0EBYAI"><title>Key to species of <italic><tp:taxon-name><tp:taxon-name-part taxon-name-part-type="genus" reg="Lopharia">Lopharia</tp:taxon-name-part></tp:taxon-name></italic> s.s.</title><table-wrap content-type="key" position="anchor" orientation="portrait"><table id="TID0ERIBG" rules="all"><tbody><tr><td rowspan="1" colspan="1">1</td><td rowspan="1" colspan="1">Hymenophore tuberculate, odontoid, irpicoid to subporoid</td><td rowspan="1" colspan="1">
                    <bold><italic><tp:taxon-name><tp:taxon-name-part taxon-name-part-type="genus" reg="Lopharia">L.</tp:taxon-name-part> <tp:taxon-name-part taxon-name-part-type="species" reg="mirabilis">mirabilis</tp:taxon-name-part></tp:taxon-name></italic></bold>
                  </td></tr><tr><td rowspan="1" colspan="1">–</td><td rowspan="1" colspan="1">Hymenophore smooth or slightly tuberculate</td><td rowspan="1" colspan="1">
                    <bold>2</bold>
                  </td></tr><tr><td rowspan="1" colspan="1">2</td><td rowspan="1" colspan="1">Basidiocarps effused-reflexed to pileate; hyphal system dimitic</td><td rowspan="1" colspan="1">
                    <bold>3</bold>
                  </td></tr><tr><td rowspan="1" colspan="1">–</td><td rowspan="1" colspan="1">Basidiocarps resupinate; hyphal system monomitic</td><td rowspan="1" colspan="1">
                    <bold>6</bold>
                  </td></tr><tr><td rowspan="1" colspan="1">3</td><td rowspan="1" colspan="1">Basidiospores 4.5–6.5 µm wide; reported from Africa</td><td rowspan="1" colspan="1">
                    <bold><italic><tp:taxon-name><tp:taxon-name-part taxon-name-part-type="genus" reg="Lopharia">L.</tp:taxon-name-part> <tp:taxon-name-part taxon-name-part-type="species" reg="pseudocinerascens">pseudocinerascens</tp:taxon-name-part></tp:taxon-name></italic></bold>
                  </td></tr><tr><td rowspan="1" colspan="1">–</td><td rowspan="1" colspan="1">Basidiospores 6.5–8 µm wide</td><td rowspan="1" colspan="1">
                    <bold>4</bold>
                  </td></tr><tr><td rowspan="1" colspan="1">4</td><td rowspan="1" colspan="1">From Taiwan</td><td rowspan="1" colspan="1">
                    <bold><italic><tp:taxon-name><tp:taxon-name-part taxon-name-part-type="genus" reg="Lopharia">L.</tp:taxon-name-part> <tp:taxon-name-part taxon-name-part-type="species" reg="mirabilis">mirabilis</tp:taxon-name-part></tp:taxon-name></italic></bold>
                  </td></tr><tr><td rowspan="1" colspan="1">–</td><td rowspan="1" colspan="1">From elsewhere</td><td rowspan="1" colspan="1">
                    <bold>5</bold>
                  </td></tr><tr><td rowspan="1" colspan="1">5</td><td rowspan="1" colspan="1">Cystidia projecting up to 70 µm; basidiospores Q value &gt; 1.9; from northern United States</td><td rowspan="1" colspan="1">
                    <bold><italic><tp:taxon-name><tp:taxon-name-part taxon-name-part-type="genus" reg="Lopharia">L.</tp:taxon-name-part> <tp:taxon-name-part taxon-name-part-type="species" reg="cinerascens">cinerascens</tp:taxon-name-part></tp:taxon-name></italic></bold>
                  </td></tr><tr><td rowspan="1" colspan="1">–</td><td rowspan="1" colspan="1">Cystidia projecting up to 200 µm; basidiospores Q value &lt; 1.9; from northern China</td><td rowspan="1" colspan="1">
                    <bold><italic><tp:taxon-name><tp:taxon-name-part taxon-name-part-type="genus" reg="Lopharia">L.</tp:taxon-name-part> <tp:taxon-name-part taxon-name-part-type="species" reg="sinensis">sinensis</tp:taxon-name-part></tp:taxon-name></italic></bold>
                  </td></tr><tr><td rowspan="1" colspan="1">6</td><td rowspan="1" colspan="1">Basidiospores &gt; 10 µm long</td><td rowspan="1" colspan="1">
                    <bold><italic><tp:taxon-name><tp:taxon-name-part taxon-name-part-type="genus" reg="Lopharia">L.</tp:taxon-name-part> <tp:taxon-name-part taxon-name-part-type="species" reg="ayresii">ayresii</tp:taxon-name-part></tp:taxon-name></italic></bold>
                  </td></tr><tr><td rowspan="1" colspan="1">–</td><td rowspan="1" colspan="1">Basidiospores &lt; 10 µm long</td><td rowspan="1" colspan="1">
                    <bold><italic><tp:taxon-name><tp:taxon-name-part taxon-name-part-type="genus" reg="Lopharia">L.</tp:taxon-name-part> <tp:taxon-name-part taxon-name-part-type="species" reg="resupinata">resupinata</tp:taxon-name-part></tp:taxon-name></italic></bold>
                  </td></tr><!--PageBreak--></tbody></table></table-wrap></tp:treatment-sec></tp:taxon-treatment>
