# Supplementary material for: Taxonomy and phylogeny of Lopharia s.s., Dendrodontia, Dentocorticium and Fuscocerrena (Basidiomycota, Polyporales)
Source: MycoKeys. 2018 Mar 15;(32):25–48. doi: 10.3897/mycokeys.32.23641 (PMC5904543; doi:10.3897/mycokeys.32.23641)
Supplement: XML Treatment for Dentocorticium [file mycokeys.32.23641-treatment4.xml]

<!DOCTYPE tp:taxon-treatment
  PUBLIC "-//TaxonX//DTD Taxonomic Treatment Publishing DTD v0 20100105//EN" "tax-treatment-NSO.dtd">
<tp:taxon-treatment xmlns:tp="http://www.plazi.org/taxpub"><tp:treatment-meta><kwd-group><label>Taxon classification</label><kwd><named-content xmlns:xlink="http://www.w3.org/1999/xlink" content-type="kingdom">Fungi</named-content></kwd><kwd><named-content xmlns:xlink="http://www.w3.org/1999/xlink" content-type="order">Polyporales</named-content></kwd><kwd><named-content xmlns:xlink="http://www.w3.org/1999/xlink" content-type="family">Polyporaceae</named-content></kwd></kwd-group><mixed-citation publication-type="journal"><person-group><name><surname>Liu</surname><given-names>Shi-Liang</given-names></name><name><surname>Nakasone</surname><given-names>Karen K.</given-names></name><name><surname>Wu</surname><given-names>Sheng-Hua</given-names></name><name><surname>He</surname><given-names>Shuang-Hui</given-names></name><name><surname>Dai</surname><given-names>Yu-Cheng</given-names></name></person-group><article-title>Taxonomy and phylogeny of <italic><tp:taxon-name><tp:taxon-name-part taxon-name-part-type="genus" reg="Lopharia">Lopharia</tp:taxon-name-part></tp:taxon-name></italic> s.s., <italic><tp:taxon-name><tp:taxon-name-part taxon-name-part-type="genus" reg="Dendrodontia">Dendrodontia</tp:taxon-name-part></tp:taxon-name></italic>, <italic><tp:taxon-name><tp:taxon-name-part taxon-name-part-type="genus" reg="Dentocorticium">Dentocorticium</tp:taxon-name-part></tp:taxon-name></italic> and <italic><tp:taxon-name><tp:taxon-name-part taxon-name-part-type="genus" reg="Fuscocerrena">Fuscocerrena</tp:taxon-name-part></tp:taxon-name></italic> (<tp:taxon-name><tp:taxon-name-part taxon-name-part-type="phylum">Basidiomycota</tp:taxon-name-part></tp:taxon-name>, <tp:taxon-name><tp:taxon-name-part taxon-name-part-type="order">Polyporales</tp:taxon-name-part></tp:taxon-name>)</article-title><source>MycoKeys</source><day>15</day><month>3</month><year>2018</year><volume>2018</volume><issue>32</issue><fpage>25</fpage><lpage>48</lpage><pub-id pub-id-type="doi">10.3897/mycokeys.32.23641</pub-id></mixed-citation></tp:treatment-meta><tp:nomenclature><tp:taxon-name>
            <tp:taxon-name-part taxon-name-part-type="genus" reg="Dentocorticium">Dentocorticium</tp:taxon-name-part>
          </tp:taxon-name><tp:taxon-authority>(Parmasto) M.J. Larsen &amp; Gilb., Norwegian Journal of Botany 21: 225, 1974, emended</tp:taxon-authority><tp:nomenclature-citation-list><tp:nomenclature-citation><tp:taxon-name>
                <tp:taxon-name-part taxon-name-part-type="genus" reg="Laeticorticium">Laeticorticium</tp:taxon-name-part> <tp:taxon-name-part taxon-name-part-type="infraspecific-rank">sect.</tp:taxon-name-part> <tp:taxon-name-part taxon-name-part-type="section" reg="Dentocorticium">Dentocorticium</tp:taxon-name-part></tp:taxon-name><comment>Parmasto, Conspectus Systematis Corticiacearum: 151, 1968; <tp:taxon-name><tp:taxon-name-part taxon-name-part-type="genus" reg="Dendrodontia">Dendrodontia</tp:taxon-name-part></tp:taxon-name> Hjortstam &amp; Ryvarden, <italic>Mycotaxon</italic> 10: 273, 1980; <tp:taxon-name><tp:taxon-name-part taxon-name-part-type="genus" reg="Fuscocerrena">Fuscocerrena</tp:taxon-name-part></tp:taxon-name> Ryvarden, <italic>Transactions of the British Mycological Society</italic> 79: 279, 1982.</comment></tp:nomenclature-citation></tp:nomenclature-citation-list></tp:nomenclature><tp:treatment-sec sec-type="notes" id="SECID0EOZCI"><title>Note.</title><p>Basidiocarps annual, effused, effused-reflexed or pileate, membranous, coriaceous or soft corky. Hymenophore surface odontoid, tuberculate, spinose, poroid, daedaleoid, sometimes developing irregular ridges or hyphal pegs. Hyphal system dimitic or trimitic; generative hyphae with clamp connections, brown skeletal hyphae in subiculum, spine trama and hyphal pegs, microbinding hyphae may be present in subiculum or substrate. Dendrohyphidia present. Cylindrical to subfusiform cystidia may be present. Basidia clavate with 4 sterigmata. Basidiospores ellipsoid to cylindrical, hyaline, thin-walled, smooth, negative in Melzer’s reagent, acyanophilous.</p></tp:treatment-sec><tp:treatment-sec sec-type="type species" id="SECID0ETZCI"><title>Type species.</title><p>
            <italic><tp:taxon-name><tp:taxon-name-part taxon-name-part-type="genus" reg="Laeticorticium">Laeticorticium</tp:taxon-name-part> <tp:taxon-name-part taxon-name-part-type="species" reg="ussuricum">ussuricum</tp:taxon-name-part></tp:taxon-name></italic> Parmasto, <italic>Eesti NSV Teaduste Akadeemia Toimetised</italic> 14: 229, 1965.</p></tp:treatment-sec><tp:treatment-sec sec-type="key" id="SECID0EG1CI"><title>Key to species of <italic><tp:taxon-name><tp:taxon-name-part taxon-name-part-type="genus" reg="Dentocorticium">Dentocorticium</tp:taxon-name-part></tp:taxon-name></italic></title><table-wrap content-type="key" position="anchor" orientation="portrait"><table id="TID0EMEAI" rules="all"><tbody><tr><td rowspan="1" colspan="1">1</td><td rowspan="1" colspan="1">With hyphal peg</td><td rowspan="1" colspan="1">
                    <bold>2</bold>
                  </td></tr><tr><td rowspan="1" colspan="1">–</td><td rowspan="1" colspan="1">Without hyphal peg</td><td rowspan="1" colspan="1">
                    <bold>3</bold>
                  </td></tr><tr><td rowspan="1" colspan="1">2</td><td rowspan="1" colspan="1">Sterile margin distinct and brown; hyphal pegs 4–5 per mm; subiculum brown</td><td rowspan="1" colspan="1">
                    <bold><italic><tp:taxon-name><tp:taxon-name-part taxon-name-part-type="genus" reg="Dentocorticium">D.</tp:taxon-name-part> <tp:taxon-name-part taxon-name-part-type="species" reg="taiwanianum">taiwanianum</tp:taxon-name-part></tp:taxon-name></italic></bold>
                  </td></tr><tr><td rowspan="1" colspan="1">–</td><td rowspan="1" colspan="1">Sterile margin indistinct; hyphal pegs &gt; 5 per mm; subiculum grey</td><td rowspan="1" colspan="1">
                    <bold><italic><tp:taxon-name><tp:taxon-name-part taxon-name-part-type="genus" reg="Dentocorticium">D.</tp:taxon-name-part> <tp:taxon-name-part taxon-name-part-type="species" reg="hyphopaxillosum">hyphopaxillosum</tp:taxon-name-part></tp:taxon-name></italic></bold>
                  </td></tr><tr><td rowspan="1" colspan="1">3</td><td rowspan="1" colspan="1">Hymenophore poroid or with ridges, hydnoid to spinose, from North and South America</td><td rowspan="1" colspan="1">
                    <bold><italic><tp:taxon-name><tp:taxon-name-part taxon-name-part-type="genus" reg="Dentocorticium">D.</tp:taxon-name-part> <tp:taxon-name-part taxon-name-part-type="species" reg="portoricense">portoricense</tp:taxon-name-part></tp:taxon-name></italic></bold>
                  </td></tr><tr><td rowspan="1" colspan="1">–</td><td rowspan="1" colspan="1">Hymenophore smooth, tuberculate, odontoid, rarely spinose</td><td rowspan="1" colspan="1">
                    <bold>4</bold>
                  </td></tr><tr><td rowspan="1" colspan="1">4</td><td rowspan="1" colspan="1">Hymenial surface white to yellow, basidiospores 7–9.5 × 2.5–3 µm long, reported from North America</td><td rowspan="1" colspan="1">
                    <bold><italic><tp:taxon-name><tp:taxon-name-part taxon-name-part-type="genus" reg="Dentocorticium">D.</tp:taxon-name-part> <tp:taxon-name-part taxon-name-part-type="species" reg="sulphurellum">sulphurellum</tp:taxon-name-part></tp:taxon-name></italic></bold>
                  </td></tr><tr><td rowspan="1" colspan="1">–</td><td rowspan="1" colspan="1">Hymenial surface cream, brown to violaceous, basidiospores 5–7 × 2.2–2.5 µm long, reported from East Asia</td><td rowspan="1" colspan="1">
                    <bold><italic><tp:taxon-name><tp:taxon-name-part taxon-name-part-type="genus" reg="Dentocorticium">D.</tp:taxon-name-part> <tp:taxon-name-part taxon-name-part-type="species" reg="ussuricum">ussuricum</tp:taxon-name-part></tp:taxon-name></italic></bold>
                  </td></tr><tr><td rowspan="1" colspan="1">–</td><td rowspan="1" colspan="1">Hymenial surface cream, yellow or brown, basidiospores 8–9 × 3–4 µm long, reported from southern Africa, Australia, East Asia, North and South America</td><td rowspan="1" colspan="1">
                    <bold><italic><tp:taxon-name><tp:taxon-name-part taxon-name-part-type="genus" reg="Dentocorticium">D.</tp:taxon-name-part> <tp:taxon-name-part taxon-name-part-type="species" reg="bicolor">bicolor</tp:taxon-name-part></tp:taxon-name></italic></bold>
                  </td></tr></tbody></table></table-wrap></tp:treatment-sec></tp:taxon-treatment>
