# Supplementary material for: Taxonomy and phylogeny of Lopharia s.s., Dendrodontia, Dentocorticium and Fuscocerrena (Basidiomycota, Polyporales)
Source: MycoKeys. 2018 Mar 15;(32):25–48. doi: 10.3897/mycokeys.32.23641 (PMC5904543; doi:10.3897/mycokeys.32.23641)
Supplement: XML Treatment for Dentocorticium bicolor [file mycokeys.32.23641-treatment5.xml]

<!DOCTYPE tp:taxon-treatment
  PUBLIC "-//TaxonX//DTD Taxonomic Treatment Publishing DTD v0 20100105//EN" "tax-treatment-NSO.dtd">
<tp:taxon-treatment xmlns:tp="http://www.plazi.org/taxpub"><tp:treatment-meta><kwd-group><label>Taxon classification</label><kwd><named-content xmlns:xlink="http://www.w3.org/1999/xlink" content-type="kingdom">Fungi</named-content></kwd><kwd><named-content xmlns:xlink="http://www.w3.org/1999/xlink" content-type="order">Polyporales</named-content></kwd><kwd><named-content xmlns:xlink="http://www.w3.org/1999/xlink" content-type="family">Polyporaceae</named-content></kwd></kwd-group><mixed-citation publication-type="journal"><person-group><name><surname>Liu</surname><given-names>Shi-Liang</given-names></name><name><surname>Nakasone</surname><given-names>Karen K.</given-names></name><name><surname>Wu</surname><given-names>Sheng-Hua</given-names></name><name><surname>He</surname><given-names>Shuang-Hui</given-names></name><name><surname>Dai</surname><given-names>Yu-Cheng</given-names></name></person-group><article-title>Taxonomy and phylogeny of <italic><tp:taxon-name><tp:taxon-name-part taxon-name-part-type="genus" reg="Lopharia">Lopharia</tp:taxon-name-part></tp:taxon-name></italic> s.s., <italic><tp:taxon-name><tp:taxon-name-part taxon-name-part-type="genus" reg="Dendrodontia">Dendrodontia</tp:taxon-name-part></tp:taxon-name></italic>, <italic><tp:taxon-name><tp:taxon-name-part taxon-name-part-type="genus" reg="Dentocorticium">Dentocorticium</tp:taxon-name-part></tp:taxon-name></italic> and <italic><tp:taxon-name><tp:taxon-name-part taxon-name-part-type="genus" reg="Fuscocerrena">Fuscocerrena</tp:taxon-name-part></tp:taxon-name></italic> (<tp:taxon-name><tp:taxon-name-part taxon-name-part-type="phylum">Basidiomycota</tp:taxon-name-part></tp:taxon-name>, <tp:taxon-name><tp:taxon-name-part taxon-name-part-type="order">Polyporales</tp:taxon-name-part></tp:taxon-name>)</article-title><source>MycoKeys</source><day>15</day><month>3</month><year>2018</year><volume>2018</volume><issue>32</issue><fpage>25</fpage><lpage>48</lpage><pub-id pub-id-type="doi">10.3897/mycokeys.32.23641</pub-id></mixed-citation></tp:treatment-meta><tp:nomenclature><tp:taxon-name>
            <tp:taxon-name-part taxon-name-part-type="genus" reg="Dentocorticium">Dentocorticium</tp:taxon-name-part>
            <tp:taxon-name-part taxon-name-part-type="species" reg="bicolor">bicolor</tp:taxon-name-part>
            <object-id xmlns:xlink="http://www.w3.org/1999/xlink" content-type="mycobank" xlink:type="simple">823073</object-id>
          </tp:taxon-name><tp:taxon-authority>(P.H.B. Talbot) Nakasone &amp; S.H. He</tp:taxon-authority><tp:taxon-status xmlns:xlink="http://www.w3.org/1999/xlink" xlink:type="simple">comb. nov.</tp:taxon-status><xref ref-type="fig" rid="F6">Fig. 6A</xref><tp:nomenclature-citation-list><tp:nomenclature-citation><tp:taxon-name>
                <tp:taxon-name-part taxon-name-part-type="genus" reg="Dendrodontia">Dendrodontia</tp:taxon-name-part> <tp:taxon-name-part taxon-name-part-type="species" reg="bicolor">bicolor</tp:taxon-name-part></tp:taxon-name><comment>(P.H.B. Talbot) Hjortstam &amp; Ryvarden, <italic>Mycotaxon</italic> 10: 273, 1980.</comment></tp:nomenclature-citation></tp:nomenclature-citation-list></tp:nomenclature><tp:treatment-sec sec-type="Basionym" id="SECID0ETCDI"><title>Basionym.</title><p>
            <italic><tp:taxon-name><tp:taxon-name-part taxon-name-part-type="genus" reg="Grandinia">Grandinia</tp:taxon-name-part> <tp:taxon-name-part taxon-name-part-type="species" reg="bicolor">bicolor</tp:taxon-name-part></tp:taxon-name></italic> P.H.B. Talbot, <italic>Bothalia</italic> 4: 947, 1948.</p></tp:treatment-sec><tp:treatment-sec sec-type="Type specimen examined" id="SECID0EGDDI"><title>Type specimen examined.</title><p>South Africa: Natal Province: Pietermaritzburg District, Town bush valley, on dead wood, Aug. 1934, W.G. Rump 100, UDA Herb. No. 27756 [K, K(M)15722, holotype].</p></tp:treatment-sec><tp:treatment-sec sec-type="material" id="SECID0ELDDI"><title>Other specimens examined.</title><p>China. Anhui Province: Qimen County, Guniujiang Nature Reserve, on fallen angiosperm branch, 8 Aug 2013, He 1722 (<abbrev xmlns:xlink="http://www.w3.org/1999/xlink" content-type="institution" xlink:title="Beijing Forestry University" id="ABBRID0ERDDI" xlink:type="simple">BJFC</abbrev> 016189, <abbrev xmlns:xlink="http://www.w3.org/1999/xlink" content-type="institution" xlink:title="Centre for Forest Mycology Research" id="ABBRID0EWDDI" xlink:type="simple">CFMR</abbrev>). Yunnan Province: Yongde County, Daxueshan Nature Reserve, on dead <italic><tp:taxon-name><tp:taxon-name-part taxon-name-part-type="genus" reg="Juglans">Juglans</tp:taxon-name-part></tp:taxon-name></italic> branch, 28 Aug 2015 He 2757 (<abbrev xmlns:xlink="http://www.w3.org/1999/xlink" content-type="institution" xlink:title="Beijing Forestry University" id="ABBRID0ECEDI" xlink:type="simple">BJFC</abbrev> 021195, <abbrev xmlns:xlink="http://www.w3.org/1999/xlink" content-type="institution" xlink:title="Centre for Forest Mycology Research" id="ABBRID0EHEDI" xlink:type="simple">CFMR</abbrev>) &amp; He 2772 (<abbrev xmlns:xlink="http://www.w3.org/1999/xlink" content-type="institution" xlink:title="Beijing Forestry University" id="ABBRID0EMEDI" xlink:type="simple">BJFC</abbrev> 021210, <abbrev xmlns:xlink="http://www.w3.org/1999/xlink" content-type="institution" xlink:title="Centre for Forest Mycology Research" id="ABBRID0EREDI" xlink:type="simple">CFMR</abbrev>). Zhejiang Province: Lin’an County, Tianmushan Nature Reserve, on dead angiosperm branch, 6 Aug 2013, He 1691 (<abbrev xmlns:xlink="http://www.w3.org/1999/xlink" content-type="institution" xlink:title="Beijing Forestry University" id="ABBRID0EWEDI" xlink:type="simple">BJFC</abbrev> 016158, <abbrev xmlns:xlink="http://www.w3.org/1999/xlink" content-type="institution" xlink:title="Centre for Forest Mycology Research" id="ABBRID0E2EDI" xlink:type="simple">CFMR</abbrev>). South Africa, Natal Province, Pietermaritzburg District, Town bush, on (corticated) indigenous wood, Oct 1934, W.G. Rump 215, herb.no. 28291, W.G. Rump 217, herb no. 28292, W.G. Rump 270 herb. No. 28502 (PREM).</p></tp:treatment-sec><tp:treatment-sec sec-type="remarks" id="SECID0EAFDI"><title>Remarks.</title><p>See <xref ref-type="bibr" rid="B24">Hjortstam and Ryvarden (1980)</xref> for a description and illustration of this species. The authors were unable to obtain sequences of <italic><tp:taxon-name><tp:taxon-name-part taxon-name-part-type="genus" reg="Dentocorticium">Dentocorticium</tp:taxon-name-part> <tp:taxon-name-part taxon-name-part-type="species" reg="bicolor">bicolor</tp:taxon-name-part></tp:taxon-name></italic> from the type locality in South Africa. <xref ref-type="bibr" rid="B40">Maekawa (1994)</xref> reported <italic><tp:taxon-name><tp:taxon-name-part taxon-name-part-type="genus" reg="Dentocorticium">D.</tp:taxon-name-part> <tp:taxon-name-part taxon-name-part-type="species" reg="sulphurellum">sulphurellum</tp:taxon-name-part></tp:taxon-name></italic> from Japan; however, the Japanese specimens may be <italic><tp:taxon-name><tp:taxon-name-part taxon-name-part-type="genus" reg="Dentocorticium">D.</tp:taxon-name-part> <tp:taxon-name-part taxon-name-part-type="species" reg="bicolor">bicolor</tp:taxon-name-part></tp:taxon-name></italic>, for <italic><tp:taxon-name><tp:taxon-name-part taxon-name-part-type="genus" reg="Dentocorticium">D.</tp:taxon-name-part> <tp:taxon-name-part taxon-name-part-type="species" reg="sulphurellum">sulphurellum</tp:taxon-name-part></tp:taxon-name></italic> appears to be restricted to North America.</p></tp:treatment-sec><tp:treatment-sec><!--Section generated to contain objects referenced in tp:taxon-treatment.--><fig id="F6" position="float" orientation="portrait"><label>Figure 6.</label><caption><p>Basidiocarps of <italic><tp:taxon-name><tp:taxon-name-part taxon-name-part-type="genus" reg="Dentocorticium">Dentocorticium</tp:taxon-name-part></tp:taxon-name></italic> species. <bold>A</bold> <italic><tp:taxon-name><tp:taxon-name-part taxon-name-part-type="genus" reg="Dentocorticium">D.</tp:taxon-name-part> <tp:taxon-name-part taxon-name-part-type="species" reg="bicolor">bicolor</tp:taxon-name-part></tp:taxon-name></italic> (He 2757) <bold>B</bold> <italic><tp:taxon-name><tp:taxon-name-part taxon-name-part-type="genus" reg="Dentocorticium">D.</tp:taxon-name-part> <tp:taxon-name-part taxon-name-part-type="species" reg="portoricense">portoricense</tp:taxon-name-part></tp:taxon-name></italic> (He 2161) <bold>C–D</bold> <italic><tp:taxon-name><tp:taxon-name-part taxon-name-part-type="genus" reg="Dentocorticium">D.</tp:taxon-name-part> <tp:taxon-name-part taxon-name-part-type="species" reg="taiwanianum">taiwanianum</tp:taxon-name-part></tp:taxon-name></italic> (<bold>C</bold> He 3383 <bold>D</bold> He 4635) <bold>E–F</bold> <italic><tp:taxon-name><tp:taxon-name-part taxon-name-part-type="genus" reg="Dentocorticium">D.</tp:taxon-name-part> <tp:taxon-name-part taxon-name-part-type="species" reg="ussuricum">ussuricum</tp:taxon-name-part></tp:taxon-name></italic> (<bold>E</bold> He 3278 <bold>F</bold> He 3294). Scale bars: 1 cm.</p></caption><graphic xmlns:xlink="http://www.w3.org/1999/xlink" xlink:href="mycokeys-32-025-g006.jpg" position="float" orientation="portrait" xlink:type="simple" id="oo_191578.jpg"/></fig></tp:treatment-sec><ref-list><ref id="B24"><mixed-citation xmlns:xlink="http://www.w3.org/1999/xlink" xlink:type="simple">
          <person-group><name name-style="western"><surname>Hjortstam</surname><given-names>K</given-names></name><name name-style="western"><surname>Ryvarden</surname><given-names>L</given-names></name></person-group> (<year>1980</year>) <article-title>Studies in tropical <tp:taxon-name><tp:taxon-name-part taxon-name-part-type="family">Corticiaceae</tp:taxon-name-part></tp:taxon-name> (<tp:taxon-name><tp:taxon-name-part taxon-name-part-type="class">Basidiomycetes</tp:taxon-name-part></tp:taxon-name>) I.</article-title> <source>Mycotaxon</source> <volume>10</volume>: <fpage>269</fpage>–<lpage>287</lpage>.</mixed-citation></ref><ref id="B40"><mixed-citation xmlns:xlink="http://www.w3.org/1999/xlink" xlink:type="simple">
          <person-group><name name-style="western"><surname>Maekawa</surname><given-names>N</given-names></name></person-group> (<year>1994</year>) <article-title>Taxonomic study of Japanese <tp:taxon-name><tp:taxon-name-part taxon-name-part-type="family">Corticiaceae</tp:taxon-name-part></tp:taxon-name> (<tp:taxon-name><tp:taxon-name-part taxon-name-part-type="family">Aphyllophoraceae</tp:taxon-name-part></tp:taxon-name>) II.</article-title> <source>Reports of the Tottori Mycological Institute</source> <volume>32</volume>: <fpage>1</fpage>–<lpage>123</lpage>.</mixed-citation></ref></ref-list></tp:taxon-treatment>
