# Supplementary material for: Taxonomy and phylogeny of Lopharia s.s., Dendrodontia, Dentocorticium and Fuscocerrena (Basidiomycota, Polyporales)
Source: MycoKeys. 2018 Mar 15;(32):25–48. doi: 10.3897/mycokeys.32.23641 (PMC5904543; doi:10.3897/mycokeys.32.23641)
Supplement: XML Treatment for Dentocorticium portoricense [file mycokeys.32.23641-treatment7.xml]

<!DOCTYPE tp:taxon-treatment
  PUBLIC "-//TaxonX//DTD Taxonomic Treatment Publishing DTD v0 20100105//EN" "tax-treatment-NSO.dtd">
<tp:taxon-treatment xmlns:tp="http://www.plazi.org/taxpub"><tp:treatment-meta><kwd-group><label>Taxon classification</label><kwd><named-content xmlns:xlink="http://www.w3.org/1999/xlink" content-type="kingdom">Fungi</named-content></kwd><kwd><named-content xmlns:xlink="http://www.w3.org/1999/xlink" content-type="order">Polyporales</named-content></kwd><kwd><named-content xmlns:xlink="http://www.w3.org/1999/xlink" content-type="family">Polyporaceae</named-content></kwd></kwd-group><mixed-citation publication-type="journal"><person-group><name><surname>Liu</surname><given-names>Shi-Liang</given-names></name><name><surname>Nakasone</surname><given-names>Karen K.</given-names></name><name><surname>Wu</surname><given-names>Sheng-Hua</given-names></name><name><surname>He</surname><given-names>Shuang-Hui</given-names></name><name><surname>Dai</surname><given-names>Yu-Cheng</given-names></name></person-group><article-title>Taxonomy and phylogeny of <italic><tp:taxon-name><tp:taxon-name-part taxon-name-part-type="genus" reg="Lopharia">Lopharia</tp:taxon-name-part></tp:taxon-name></italic> s.s., <italic><tp:taxon-name><tp:taxon-name-part taxon-name-part-type="genus" reg="Dendrodontia">Dendrodontia</tp:taxon-name-part></tp:taxon-name></italic>, <italic><tp:taxon-name><tp:taxon-name-part taxon-name-part-type="genus" reg="Dentocorticium">Dentocorticium</tp:taxon-name-part></tp:taxon-name></italic> and <italic><tp:taxon-name><tp:taxon-name-part taxon-name-part-type="genus" reg="Fuscocerrena">Fuscocerrena</tp:taxon-name-part></tp:taxon-name></italic> (<tp:taxon-name><tp:taxon-name-part taxon-name-part-type="phylum">Basidiomycota</tp:taxon-name-part></tp:taxon-name>, <tp:taxon-name><tp:taxon-name-part taxon-name-part-type="order">Polyporales</tp:taxon-name-part></tp:taxon-name>)</article-title><source>MycoKeys</source><day>15</day><month>3</month><year>2018</year><volume>2018</volume><issue>32</issue><fpage>25</fpage><lpage>48</lpage><pub-id pub-id-type="doi">10.3897/mycokeys.32.23641</pub-id></mixed-citation></tp:treatment-meta><tp:nomenclature><tp:taxon-name>
            <tp:taxon-name-part taxon-name-part-type="genus" reg="Dentocorticium">Dentocorticium</tp:taxon-name-part>
            <tp:taxon-name-part taxon-name-part-type="species" reg="portoricense">portoricense</tp:taxon-name-part>
            <object-id xmlns:xlink="http://www.w3.org/1999/xlink" content-type="mycobank" xlink:type="simple">823074</object-id>
          </tp:taxon-name><tp:taxon-authority>(Spreng. ex Fr.) Nakasone &amp; S.H. He</tp:taxon-authority><tp:taxon-status xmlns:xlink="http://www.w3.org/1999/xlink" xlink:type="simple">comb. nov.</tp:taxon-status><xref ref-type="fig" rid="F6">Fig. 6B</xref><tp:nomenclature-citation-list><tp:nomenclature-citation><tp:taxon-name>
                <tp:taxon-name-part taxon-name-part-type="genus" reg="Fuscocerrena">Fuscocerrena</tp:taxon-name-part> <tp:taxon-name-part taxon-name-part-type="species" reg="portoricensis">portoricensis</tp:taxon-name-part></tp:taxon-name><comment>(Spreng. ex Fr.) Ryvarden, <italic>Transactions of the British Mycological Society</italic> 79: 280, 1982.</comment></tp:nomenclature-citation></tp:nomenclature-citation-list></tp:nomenclature><tp:treatment-sec sec-type="Basionym" id="SECID0EMLDI"><title>Basionym.</title><p>
            <italic><tp:taxon-name><tp:taxon-name-part taxon-name-part-type="genus" reg="Polyporus">Polyporus</tp:taxon-name-part> <tp:taxon-name-part taxon-name-part-type="species" reg="portoricensis">portoricensis</tp:taxon-name-part></tp:taxon-name></italic> Spreng. ex Fr., <italic>Elenchus Fungorum</italic> 1: 115, 1828.</p></tp:treatment-sec><tp:treatment-sec sec-type="material" id="SECID0E6LDI"><title>Specimens examined.</title><p>Costa Rica. San José Province: Jardin, on hardwood, 9 Aug 1963, J.L. Lowe 13402 (<abbrev xmlns:xlink="http://www.w3.org/1999/xlink" content-type="institution" xlink:title="Centre for Forest Mycology Research" id="ABBRID0EFMDI" xlink:type="simple">CFMR</abbrev>). Uruguay. Depto. Tacuarembó, Ext. Paso Baltasar, on <italic><tp:taxon-name><tp:taxon-name-part taxon-name-part-type="genus" reg="Eucalyptus">Eucalyptus</tp:taxon-name-part> <tp:taxon-name-part taxon-name-part-type="species" reg="globulus">globulus</tp:taxon-name-part></tp:taxon-name></italic>, 11 Nov 2001, L. Bettucci and S. Lupo, MVHC 5038 (<abbrev xmlns:xlink="http://www.w3.org/1999/xlink" content-type="institution" xlink:title="Centre for Forest Mycology Research" id="ABBRID0EVMDI" xlink:type="simple">CFMR</abbrev>). USA. Florida: Alachua County, Devil’s Millhopper, on <italic><tp:taxon-name><tp:taxon-name-part taxon-name-part-type="genus" reg="Magnolia">Magnolia</tp:taxon-name-part></tp:taxon-name></italic> sp., 18 July 1972, H.H. Burdsall, Jr., HHB 19632 (<abbrev xmlns:xlink="http://www.w3.org/1999/xlink" content-type="institution" xlink:title="Centre for Forest Mycology Research" id="ABBRID0EBNDI" xlink:type="simple">CFMR</abbrev>). Tennessee: Cocke County, Cosby Nature Trail, on <italic><tp:taxon-name><tp:taxon-name-part taxon-name-part-type="genus" reg="Liriodendron">Liriodendron</tp:taxon-name-part> <tp:taxon-name-part taxon-name-part-type="species" reg="tulipifera">tulipifera</tp:taxon-name-part></tp:taxon-name></italic> log, 2 Aug 2010, H.H. Burdsall, Jr., HHB 6651 (<abbrev xmlns:xlink="http://www.w3.org/1999/xlink" content-type="institution" xlink:title="Centre for Forest Mycology Research" id="ABBRID0ERNDI" xlink:type="simple">CFMR</abbrev>). Wisconsin: Dane County, Madison, Picnic Point, on dead angiosperm tree, 7 Oct 2014, He 2161 (<abbrev xmlns:xlink="http://www.w3.org/1999/xlink" content-type="institution" xlink:title="Beijing Forestry University" id="ABBRID0EWNDI" xlink:type="simple">BJFC</abbrev> 018806, <abbrev xmlns:xlink="http://www.w3.org/1999/xlink" content-type="institution" xlink:title="Centre for Forest Mycology Research" id="ABBRID0E2NDI" xlink:type="simple">CFMR</abbrev>); 11 Oct 2014, He 2202 (<abbrev xmlns:xlink="http://www.w3.org/1999/xlink" content-type="institution" xlink:title="Beijing Forestry University" id="ABBRID0EAODI" xlink:type="simple">BJFC</abbrev> 018832, <abbrev xmlns:xlink="http://www.w3.org/1999/xlink" content-type="institution" xlink:title="Centre for Forest Mycology Research" id="ABBRID0EFODI" xlink:type="simple">CFMR</abbrev>).</p></tp:treatment-sec><tp:treatment-sec sec-type="remarks" id="SECID0EKODI"><title>Remarks.</title><p>
            <italic><tp:taxon-name><tp:taxon-name-part taxon-name-part-type="genus" reg="Dentocorticium">Dentocorticium</tp:taxon-name-part> <tp:taxon-name-part taxon-name-part-type="species" reg="portoricense">portoricense</tp:taxon-name-part></tp:taxon-name></italic> is easily recognised by its poroid, hydnoid to spinose, dark brown hymenophore and greenish-yellow hymenial surface. Phylogenetically, it is closely related to <italic><tp:taxon-name><tp:taxon-name-part taxon-name-part-type="genus" reg="Dentocorticium">D.</tp:taxon-name-part> <tp:taxon-name-part taxon-name-part-type="species" reg="taiwanianum">taiwanianum</tp:taxon-name-part></tp:taxon-name></italic> (Fig. <xref ref-type="fig" rid="F1">1</xref>). See <xref ref-type="bibr" rid="B50">Ryvarden (1982)</xref> for description and drawing of this species with synonymy.</p></tp:treatment-sec><tp:treatment-sec><!--Section generated to contain objects referenced in tp:taxon-treatment.--><fig id="F6" position="float" orientation="portrait"><label>Figure 6.</label><caption><p>Basidiocarps of <italic><tp:taxon-name><tp:taxon-name-part taxon-name-part-type="genus" reg="Dentocorticium">Dentocorticium</tp:taxon-name-part></tp:taxon-name></italic> species. <bold>A</bold> <italic><tp:taxon-name><tp:taxon-name-part taxon-name-part-type="genus" reg="Dentocorticium">D.</tp:taxon-name-part> <tp:taxon-name-part taxon-name-part-type="species" reg="bicolor">bicolor</tp:taxon-name-part></tp:taxon-name></italic> (He 2757) <bold>B</bold> <italic><tp:taxon-name><tp:taxon-name-part taxon-name-part-type="genus" reg="Dentocorticium">D.</tp:taxon-name-part> <tp:taxon-name-part taxon-name-part-type="species" reg="portoricense">portoricense</tp:taxon-name-part></tp:taxon-name></italic> (He 2161) <bold>C–D</bold> <italic><tp:taxon-name><tp:taxon-name-part taxon-name-part-type="genus" reg="Dentocorticium">D.</tp:taxon-name-part> <tp:taxon-name-part taxon-name-part-type="species" reg="taiwanianum">taiwanianum</tp:taxon-name-part></tp:taxon-name></italic> (<bold>C</bold> He 3383 <bold>D</bold> He 4635) <bold>E–F</bold> <italic><tp:taxon-name><tp:taxon-name-part taxon-name-part-type="genus" reg="Dentocorticium">D.</tp:taxon-name-part> <tp:taxon-name-part taxon-name-part-type="species" reg="ussuricum">ussuricum</tp:taxon-name-part></tp:taxon-name></italic> (<bold>E</bold> He 3278 <bold>F</bold> He 3294). Scale bars: 1 cm.</p></caption><graphic xmlns:xlink="http://www.w3.org/1999/xlink" xlink:href="mycokeys-32-025-g006.jpg" position="float" orientation="portrait" xlink:type="simple" id="oo_191578.jpg"/></fig><fig id="F1" position="float" orientation="portrait"><label>Figure 1.</label><caption><p>Phylogenetic tree inferred from maximum likelihood analysis of the combined <abbrev xmlns:xlink="http://www.w3.org/1999/xlink" xlink:title="internal transcribed spacer" id="ABBRID0ERVBG" xlink:type="simple">ITS</abbrev>, <abbrev xmlns:xlink="http://www.w3.org/1999/xlink" xlink:title="28S rDNA" id="ABBRID0EVVBG" xlink:type="simple">28S</abbrev> and <italic>rpb2</italic> sequences of taxa in <tp:taxon-name><tp:taxon-name-part taxon-name-part-type="order">Polyporales</tp:taxon-name-part></tp:taxon-name>. Branches are labelled with maximum likelihood and maximum parsimony bootstrap values ≥ 50 % and Bayesian posterior probabilities ≥ 0.95.</p></caption><graphic xmlns:xlink="http://www.w3.org/1999/xlink" xlink:href="mycokeys-32-025-g001.jpg" position="float" orientation="portrait" xlink:type="simple" id="oo_191573.jpg"/></fig></tp:treatment-sec><ref-list><ref id="B50"><mixed-citation xmlns:xlink="http://www.w3.org/1999/xlink" xlink:type="simple">
          <person-group><name name-style="western"><surname>Ryvarden</surname><given-names>L</given-names></name></person-group> (<year>1982</year>) <article-title><italic><tp:taxon-name><tp:taxon-name-part taxon-name-part-type="genus">Fuscocerrena</tp:taxon-name-part></tp:taxon-name></italic>, a new genus in the <tp:taxon-name><tp:taxon-name-part taxon-name-part-type="family">Polyporaceae</tp:taxon-name-part></tp:taxon-name>.</article-title> <source>Transactions of the British Mycological Society</source> <volume>79</volume>: <fpage>279</fpage>–<lpage>281</lpage>. <ext-link xlink:type="simple" ext-link-type="doi" xlink:href="10.1016/s0007-1536(82)80114-9">https://doi.org/10.1016/s0007-1536(82)80114-9</ext-link></mixed-citation></ref></ref-list></tp:taxon-treatment>
