# Supplementary material for: Taxonomy and phylogeny of Lopharia s.s., Dendrodontia, Dentocorticium and Fuscocerrena (Basidiomycota, Polyporales)
Source: MycoKeys. 2018 Mar 15;(32):25–48. doi: 10.3897/mycokeys.32.23641 (PMC5904543; doi:10.3897/mycokeys.32.23641)
Supplement: XML Treatment for Dentocorticium taiwanianum [file mycokeys.32.23641-treatment8.xml]

<!DOCTYPE tp:taxon-treatment
  PUBLIC "-//TaxonX//DTD Taxonomic Treatment Publishing DTD v0 20100105//EN" "tax-treatment-NSO.dtd">
<tp:taxon-treatment xmlns:tp="http://www.plazi.org/taxpub"><tp:treatment-meta><kwd-group><label>Taxon classification</label><kwd><named-content xmlns:xlink="http://www.w3.org/1999/xlink" content-type="kingdom">Fungi</named-content></kwd><kwd><named-content xmlns:xlink="http://www.w3.org/1999/xlink" content-type="order">Polyporales</named-content></kwd><kwd><named-content xmlns:xlink="http://www.w3.org/1999/xlink" content-type="family">Polyporaceae</named-content></kwd></kwd-group><mixed-citation publication-type="journal"><person-group><name><surname>Liu</surname><given-names>Shi-Liang</given-names></name><name><surname>Nakasone</surname><given-names>Karen K.</given-names></name><name><surname>Wu</surname><given-names>Sheng-Hua</given-names></name><name><surname>He</surname><given-names>Shuang-Hui</given-names></name><name><surname>Dai</surname><given-names>Yu-Cheng</given-names></name></person-group><article-title>Taxonomy and phylogeny of <italic><tp:taxon-name><tp:taxon-name-part taxon-name-part-type="genus" reg="Lopharia">Lopharia</tp:taxon-name-part></tp:taxon-name></italic> s.s., <italic><tp:taxon-name><tp:taxon-name-part taxon-name-part-type="genus" reg="Dendrodontia">Dendrodontia</tp:taxon-name-part></tp:taxon-name></italic>, <italic><tp:taxon-name><tp:taxon-name-part taxon-name-part-type="genus" reg="Dentocorticium">Dentocorticium</tp:taxon-name-part></tp:taxon-name></italic> and <italic><tp:taxon-name><tp:taxon-name-part taxon-name-part-type="genus" reg="Fuscocerrena">Fuscocerrena</tp:taxon-name-part></tp:taxon-name></italic> (<tp:taxon-name><tp:taxon-name-part taxon-name-part-type="phylum">Basidiomycota</tp:taxon-name-part></tp:taxon-name>, <tp:taxon-name><tp:taxon-name-part taxon-name-part-type="order">Polyporales</tp:taxon-name-part></tp:taxon-name>)</article-title><source>MycoKeys</source><day>15</day><month>3</month><year>2018</year><volume>2018</volume><issue>32</issue><fpage>25</fpage><lpage>48</lpage><pub-id pub-id-type="doi">10.3897/mycokeys.32.23641</pub-id></mixed-citation></tp:treatment-meta><tp:nomenclature><tp:taxon-name>
            <tp:taxon-name-part taxon-name-part-type="genus" reg="Dentocorticium">Dentocorticium</tp:taxon-name-part>
            <tp:taxon-name-part taxon-name-part-type="species" reg="taiwanianum">taiwanianum</tp:taxon-name-part>
            <object-id xmlns:xlink="http://www.w3.org/1999/xlink" content-type="mycobank" xlink:type="simple">823075</object-id>
          </tp:taxon-name><tp:taxon-authority>(H.C. Wang &amp; Sheng H. Wu) Nakasone &amp; S.H. He</tp:taxon-authority><tp:taxon-status xmlns:xlink="http://www.w3.org/1999/xlink" xlink:type="simple">comb. nov.</tp:taxon-status><xref ref-type="fig" rid="F6">Fig. 6C–D</xref></tp:nomenclature><tp:treatment-sec sec-type="Basionym" id="SECID0E2QDI"><title>Basionym.</title><p>
            <italic><tp:taxon-name><tp:taxon-name-part taxon-name-part-type="genus" reg="Dendrodontia">Dendrodontia</tp:taxon-name-part> <tp:taxon-name-part taxon-name-part-type="species" reg="taiwaniana">taiwaniana</tp:taxon-name-part></tp:taxon-name></italic> H.C. Wang &amp; Sheng H. Wu, <italic>Mycologia</italic> 102: 1153, 2010.</p></tp:treatment-sec><tp:treatment-sec sec-type="Type specimen examined" id="SECID0EORDI"><title>Type specimen examined.</title><p>Taiwan: Nantou County, Hsitou, alt. 1000 m, on (corticate) branch of angiosperm, 3 Jul. 1999, <italic>S.H. Wu 9907-1</italic>, F10258 (<abbrev xmlns:xlink="http://www.w3.org/1999/xlink" content-type="institution" xlink:title="National Museum of Natural Science in Taiwan" id="ABBRID0EWRDI" xlink:type="simple">TNM</abbrev>, holotype).</p></tp:treatment-sec><tp:treatment-sec sec-type="material" id="SECID0E2RDI"><title>Other specimens examined.</title><p>China. Guizhou Province: Libo County, Maolan Nature Reserve, on dead angiosperm branch, 14 Jun 2016, He 3777 (<abbrev xmlns:xlink="http://www.w3.org/1999/xlink" content-type="institution" xlink:title="Beijing Forestry University" id="ABBRID0EBSDI" xlink:type="simple">BJFC</abbrev> 022276). Hainan Province: Wuzhishan County, Wuzhishan Nature Reserve, on dead angiosperm branch, 10 Jun 2016, He 3927 (<abbrev xmlns:xlink="http://www.w3.org/1999/xlink" content-type="institution" xlink:title="Beijing Forestry University" id="ABBRID0EGSDI" xlink:type="simple">BJFC</abbrev> 022429). Taiwan: Nantou County, Nandongyan Mountains, on fallen angiosperm trunk, 7 Dec 2016, He 4615 (<abbrev xmlns:xlink="http://www.w3.org/1999/xlink" content-type="institution" xlink:title="Beijing Forestry University" id="ABBRID0ELSDI" xlink:type="simple">BJFC</abbrev> 024057); Xitou, on dead angiosperm branch, 11 Dec 2016, He 4635 (<abbrev xmlns:xlink="http://www.w3.org/1999/xlink" content-type="institution" xlink:title="Beijing Forestry University" id="ABBRID0EQSDI" xlink:type="simple">BJFC</abbrev> 024078) &amp; He 4639 (<abbrev xmlns:xlink="http://www.w3.org/1999/xlink" content-type="institution" xlink:title="Beijing Forestry University" id="ABBRID0EVSDI" xlink:type="simple">BJFC</abbrev> 024082). Yunnan Province: Baoshan County, Baihualing, on fallen angiosperm branch, 30 Nov 2015, He 3383 (<abbrev xmlns:xlink="http://www.w3.org/1999/xlink" content-type="institution" xlink:title="Beijing Forestry University" id="ABBRID0E1SDI" xlink:type="simple">BJFC</abbrev> 021778).</p></tp:treatment-sec><tp:treatment-sec sec-type="remarks" id="SECID0E6SDI"><title>Remarks.</title><p>This is a common species in tropical China. See <xref ref-type="bibr" rid="B60">Wang et al. (2010)</xref> for a description and illustration of this species.</p></tp:treatment-sec><tp:treatment-sec><!--Section generated to contain objects referenced in tp:taxon-treatment.--><fig id="F6" position="float" orientation="portrait"><label>Figure 6.</label><caption><p>Basidiocarps of <italic><tp:taxon-name><tp:taxon-name-part taxon-name-part-type="genus" reg="Dentocorticium">Dentocorticium</tp:taxon-name-part></tp:taxon-name></italic> species. <bold>A</bold> <italic><tp:taxon-name><tp:taxon-name-part taxon-name-part-type="genus" reg="Dentocorticium">D.</tp:taxon-name-part> <tp:taxon-name-part taxon-name-part-type="species" reg="bicolor">bicolor</tp:taxon-name-part></tp:taxon-name></italic> (He 2757) <bold>B</bold> <italic><tp:taxon-name><tp:taxon-name-part taxon-name-part-type="genus" reg="Dentocorticium">D.</tp:taxon-name-part> <tp:taxon-name-part taxon-name-part-type="species" reg="portoricense">portoricense</tp:taxon-name-part></tp:taxon-name></italic> (He 2161) <bold>C–D</bold> <italic><tp:taxon-name><tp:taxon-name-part taxon-name-part-type="genus" reg="Dentocorticium">D.</tp:taxon-name-part> <tp:taxon-name-part taxon-name-part-type="species" reg="taiwanianum">taiwanianum</tp:taxon-name-part></tp:taxon-name></italic> (<bold>C</bold> He 3383 <bold>D</bold> He 4635) <bold>E–F</bold> <italic><tp:taxon-name><tp:taxon-name-part taxon-name-part-type="genus" reg="Dentocorticium">D.</tp:taxon-name-part> <tp:taxon-name-part taxon-name-part-type="species" reg="ussuricum">ussuricum</tp:taxon-name-part></tp:taxon-name></italic> (<bold>E</bold> He 3278 <bold>F</bold> He 3294). Scale bars: 1 cm.</p></caption><graphic xmlns:xlink="http://www.w3.org/1999/xlink" xlink:href="mycokeys-32-025-g006.jpg" position="float" orientation="portrait" xlink:type="simple" id="oo_191578.jpg"/></fig></tp:treatment-sec><ref-list><ref id="B60"><mixed-citation xmlns:xlink="http://www.w3.org/1999/xlink" xlink:type="simple">
          <person-group><name name-style="western"><surname>Wang</surname><given-names>HC</given-names></name><name name-style="western"><surname>Wu</surname><given-names>SH</given-names></name><name name-style="western"><surname>Dai</surname><given-names>YC</given-names></name></person-group> (<year>2010</year>) <article-title>Three new species of corticioid fungi with hyphal pegs.</article-title> <source>Mycologia</source> <volume>102</volume>: <fpage>1153</fpage>–<lpage>1157</lpage>. <ext-link xlink:type="simple" ext-link-type="doi" xlink:href="10.3852/09-205">https://doi.org/10.3852/09-205</ext-link></mixed-citation></ref></ref-list></tp:taxon-treatment>
